# Supplementary material for: Circadian Rhythm Gene PER3 Negatively Regulates Stemness of Prostate Cancer Stem Cells via WNT/β-Catenin Signaling in Tumor Microenvironment
Source: Front Cell Dev Biol. 2021 Mar 18;9:656981. doi: 10.3389/fcell.2021.656981 (PMC8012816; doi:10.3389/fcell.2021.656981)
Supplement: Supplementary file 3 [file Table_1.XLSX]

## Sheet: Sheet1
Supplementary Table 1. The 2,693 differentially expressed genes (DEGs) preferentially expressed in PC3 DP compared to DN cells in RNA-Seq analysis (FC≥2 and FDR<0.05).
gene_id	PC3_DP	PC3_DN	log2FoldChange	fold change	pvalue	padj	gene_name	gene_biotype	gene_description
ENSG00000186088	61.7613	0	8.46429	353.186	3.96301e-12	2.4717e-11	GSAP	protein_coding	gamma-secretase activating protein [Source:HGNC Symbol;Acc:HGNC:28042]
ENSG00000166394	116.658	0.328028	8.41991	342.487	2.29797e-12	1.45376e-11	CYB5R2	protein_coding	cytochrome b5 reductase 2 [Source:HGNC Symbol;Acc:HGNC:24376]
ENSG00000169429	738.868	3.06765	7.86877	233.741	8.06611e-64	2.70985e-62	CXCL8	protein_coding	C-X-C motif chemokine ligand 8 [Source:HGNC Symbol;Acc:HGNC:6025]
ENSG00000109511	67.9717	0.332326	7.64072	199.566	3.2816e-10	1.79459e-09	ANXA10	protein_coding	annexin A10 [Source:HGNC Symbol;Acc:HGNC:534]
ENSG00000189001	32.4812	0	7.53676	185.691	2.09233e-09	1.0787e-08	SBSN	protein_coding	suprabasin [Source:HGNC Symbol;Acc:HGNC:24950]
ENSG00000259265	24.5111	0	7.13085	140.153	2.59014e-08	1.23441e-07	AC027088.3	antisense	novel transcript, antisense to NOX5
ENSG00000237988	20.037	0	6.83988	114.554	1.53696e-07	6.897e-07	OR2I1P	protein_coding	olfactory receptor family 2 subfamily I member 1 pseudogene [Source:HGNC Symbol;Acc:HGNC:8258]
ENSG00000163297	208.155	2.24108	6.55368	93.9409	2.35045e-30	3.34638e-29	ANTXR2	protein_coding	ANTXR cell adhesion molecule 2 [Source:HGNC Symbol;Acc:HGNC:21732]
ENSG00000144821	157.268	1.94061	6.37099	82.7672	1.36657e-24	1.59132e-23	MYH15	protein_coding	myosin heavy chain 15 [Source:HGNC Symbol;Acc:HGNC:31073]
ENSG00000143469	11.7241	0	6.06725	67.0537	1.1715e-05	4.42885e-05	SYT14	protein_coding	synaptotagmin 14 [Source:HGNC Symbol;Acc:HGNC:23143]
ENSG00000134533	22.8475	0.328028	6.06688	67.0367	2.67023e-06	1.07119e-05	RERG	protein_coding	RAS like estrogen regulated growth inhibitor [Source:HGNC Symbol;Acc:HGNC:15980]
ENSG00000283294	11.0318	0	5.9795	63.0972	1.88935e-05	6.96713e-05	AP005212.4	processed_transcript	novel transcript
ENSG00000003436	19.6665	0.332326	5.85153	57.7414	6.79339e-06	2.6233e-05	TFPI	protein_coding	tissue factor pathway inhibitor [Source:HGNC Symbol;Acc:HGNC:11760]
ENSG00000137033	159.467	2.89713	5.80619	55.9548	9.17513e-29	1.24863e-27	IL33	protein_coding	interleukin 33 [Source:HGNC Symbol;Acc:HGNC:16028]
ENSG00000116983	9.27148	0	5.72982	53.07	7.41383e-05	0.000254503	HPCAL4	protein_coding	hippocalcin like 4 [Source:HGNC Symbol;Acc:HGNC:18212]
ENSG00000125384	8.6669	0	5.62984	49.5167	0.00012392	0.000413969	PTGER2	protein_coding	prostaglandin E receptor 2 [Source:HGNC Symbol;Acc:HGNC:9594]
ENSG00000251127	16.5922	0.328028	5.60575	48.6967	2.54094e-05	9.22932e-05	AC091173.1	lincRNA	novel transcript
ENSG00000198488	70.6383	1.61258	5.47883	44.5957	1.03425e-14	7.55105e-14	B3GNT6	protein_coding	UDP-GlcNAc:betaGal beta-1,3-N-acetylglucosaminyltransferase 6 [Source:HGNC Symbol;Acc:HGNC:24141]
ENSG00000172137	7.56047	0	5.43524	43.2683	0.000330313	0.00104498	CALB2	protein_coding	calbindin 2 [Source:HGNC Symbol;Acc:HGNC:1435]
ENSG00000275212	7.2449	0	5.37265	41.4313	0.000382945	0.00120185	AC005186.1	lincRNA	novel transcript
ENSG00000229563	52.0334	1.32071	5.35612	40.9594	2.01843e-11	1.19592e-10	LINC01204	lincRNA	long intergenic non-protein coding RNA 1204 [Source:HGNC Symbol;Acc:HGNC:49635]
ENSG00000113140	13.7994	0.328028	5.34044	40.5166	8.08711e-05	0.000276646	SPARC	protein_coding	secreted protein acidic and cysteine rich [Source:HGNC Symbol;Acc:HGNC:11219]
ENSG00000214282	6.89461	0	5.30137	39.4341	0.000508989	0.00157029	KRT8P14	processed_pseudogene	keratin 8 pseudogene 14 [Source:HGNC Symbol;Acc:HGNC:33366]
ENSG00000257642	6.87504	0	5.29811	39.345	0.000497986	0.00153894	KCCAT198	antisense	renal clear cell carcinoma-associated transcript 198 [Source:NCBI gene;Acc:105369954]
ENSG00000135409	12.7561	0.328028	5.22722	37.4585	0.000130341	0.000433616	AMHR2	protein_coding	anti-Mullerian hormone receptor type 2 [Source:HGNC Symbol;Acc:HGNC:465]
ENSG00000265787	6.54432	0	5.22639	37.437	0.000687173	0.00208121	CYP4F35P	transcribed_unprocessed_pseudogene	cytochrome P450 family 4 subfamily F member 35, pseudogene [Source:HGNC Symbol;Acc:HGNC:39954]
ENSG00000073737	23.0873	0.583746	5.2019	36.8069	6.21861e-06	2.40879e-05	DHRS9	protein_coding	dehydrogenase/reductase 9 [Source:HGNC Symbol;Acc:HGNC:16888]
ENSG00000197142	328.171	9.37765	5.1138	34.6264	1.10829e-65	3.85573e-64	ACSL5	protein_coding	acyl-CoA synthetase long chain family member 5 [Source:HGNC Symbol;Acc:HGNC:16526]
ENSG00000123610	21.0954	0.624199	5.0608	33.3774	1.14984e-05	4.3506e-05	TNFAIP6	protein_coding	TNF alpha induced protein 6 [Source:HGNC Symbol;Acc:HGNC:11898]
ENSG00000137869	5.54967	0	4.98658	31.7036	0.00188961	0.00536698	CYP19A1	protein_coding	cytochrome P450 family 19 subfamily A member 1 [Source:HGNC Symbol;Acc:HGNC:2594]
ENSG00000118777	278.835	8.79391	4.97761	31.5073	3.89923e-57	1.12667e-55	ABCG2	protein_coding	ATP binding cassette subfamily G member 2 (Junior blood group) [Source:HGNC Symbol;Acc:HGNC:74]
ENSG00000184571	5.48968	0	4.97397	31.4279	0.00195977	0.00555082	PIWIL3	protein_coding	piwi like RNA-mediated gene silencing 3 [Source:HGNC Symbol;Acc:HGNC:18443]
ENSG00000135114	39.3765	1.20365	4.96776	31.2928	1.6413e-09	8.53012e-09	OASL	protein_coding	2'-5'-oligoadenylate synthetase like [Source:HGNC Symbol;Acc:HGNC:8090]
ENSG00000256268	19.2657	0.619901	4.93307	30.5493	2.96719e-05	0.000106964	LINC02454	lincRNA	long intergenic non-protein coding RNA 2454 [Source:HGNC Symbol;Acc:HGNC:53387]
ENSG00000104321	5.17917	0	4.88817	29.6132	0.00247093	0.00689882	TRPA1	protein_coding	transient receptor potential cation channel subfamily A member 1 [Source:HGNC Symbol;Acc:HGNC:497]
ENSG00000249417	5.17096	0	4.88634	29.5756	0.00260452	0.00723856	AC117383.1	antisense	novel transcript, antisense to ZBTB38 & ACPL2
ENSG00000254119	5.16339	0	4.88466	29.5414	0.00249596	0.00696006	AC025524.2	lincRNA	uncharacterized LOC101929628 [Source:NCBI gene;Acc:101929628]
ENSG00000152784	4.83267	0	4.78834	27.6334	0.00366163	0.00989906	PRDM8	protein_coding	PR/SET domain 8 [Source:HGNC Symbol;Acc:HGNC:13993]
ENSG00000280273	4.82446	0	4.78636	27.5956	0.00401032	0.0107577	AF131216.4	antisense	novel transcript, antisense to MTMR9
ENSG00000233611	8.95341	0.291873	4.71691	26.2985	0.000972523	0.00288304	AC019068.1	antisense	novel transcript, antisense to ASB18 and GBX2
ENSG00000116962	8.9332	0.332326	4.71433	26.2515	0.00102639	0.00302949	NID1	protein_coding	nidogen 1 [Source:HGNC Symbol;Acc:HGNC:7821]
ENSG00000267909	8.90856	0.332326	4.71105	26.1919	0.0011972	0.00350472	CCDC177	protein_coding	coiled-coil domain containing 177 [Source:HGNC Symbol;Acc:HGNC:23243]
ENSG00000082074	16.5694	0.664652	4.70084	26.0072	6.92249e-05	0.000238583	FYB1	protein_coding	FYN binding protein 1 [Source:HGNC Symbol;Acc:HGNC:4036]
ENSG00000103888	1048.82	40.3923	4.68615	25.7437	2.13828e-208	3.91305e-206	CEMIP	protein_coding	cell migration inducing hyaluronidase 1 [Source:HGNC Symbol;Acc:HGNC:29213]
ENSG00000169245	4.47417	0	4.67798	25.5983	0.00568446	0.0148178	CXCL10	protein_coding	C-X-C motif chemokine ligand 10 [Source:HGNC Symbol;Acc:HGNC:10637]
ENSG00000100628	8.27619	0.328028	4.603	24.3019	0.00148459	0.00428529	ASB2	protein_coding	ankyrin repeat and SOCS box containing 2 [Source:HGNC Symbol;Acc:HGNC:16012]
ENSG00000274204	4.16873	0	4.57346	23.8095	0.0090488	0.0227093	AL138689.1	sense_intronic	novel transcript, sense intronic to EFNB2
ENSG00000164400	4.11631	0	4.55867	23.5666	0.00827589	0.0209329	CSF2	protein_coding	colony stimulating factor 2 [Source:HGNC Symbol;Acc:HGNC:2434]
ENSG00000215182	1562.8	67.4955	4.52972	23.0983	0	0	MUC5AC	protein_coding	mucin 5AC, oligomeric mucus/gel-forming [Source:HGNC Symbol;Acc:HGNC:7515]
ENSG00000049249	72.4605	3.03149	4.52712	23.0567	7.97515e-17	6.53724e-16	TNFRSF9	protein_coding	TNF receptor superfamily member 9 [Source:HGNC Symbol;Acc:HGNC:11924]
ENSG00000162511	21.0796	0.911775	4.48148	22.3388	5.89168e-06	2.28845e-05	LAPTM5	protein_coding	lysosomal protein transmembrane 5 [Source:HGNC Symbol;Acc:HGNC:29612]
ENSG00000282012	7.59583	0.332326	4.47885	22.2981	0.00224698	0.00631033	AP000357.2	lincRNA	novel transcript
ENSG00000253615	3.79888	0	4.44102	21.721	0.0147596	0.0353768	AC069113.3	unprocessed_pseudogene	mitochondrially encoded NADH dehydrogenase 6 (MT-ND6) pseudogene
ENSG00000213344	3.79381	0	4.43942	21.6969	0.0110252	0.0271904	PCNPP3	processed_pseudogene	PEST containing nuclear protein pseudogene 3 [Source:HGNC Symbol;Acc:HGNC:41975]
ENSG00000168135	3.79381	0	4.43942	21.6969	0.0110252	0.0271904	KCNJ4	protein_coding	potassium voltage-gated channel subfamily J member 4 [Source:HGNC Symbol;Acc:HGNC:6265]
ENSG00000249047	3.76538	0	4.43056	21.5641	0.0140889	0.0339573	COX6B1P5	processed_pseudogene	cytochrome c oxidase subunit 6B1 pseudogene 5 [Source:HGNC Symbol;Acc:HGNC:37675]
ENSG00000109321	1525.04	73.7089	4.37593	20.7629	0	0	AREG	protein_coding	amphiregulin [Source:HGNC Symbol;Acc:HGNC:651]
ENSG00000175728	6.91547	0.328028	4.34301	20.2945	0.00364126	0.00984636	C11orf44	lincRNA	chromosome 11 open reading frame 44 [Source:HGNC Symbol;Acc:HGNC:26805]
ENSG00000168306	25.8094	1.31211	4.34075	20.2626	8.47315e-07	3.55493e-06	ACOX2	protein_coding	acyl-CoA oxidase 2 [Source:HGNC Symbol;Acc:HGNC:120]
ENSG00000224462	6.87947	0.328028	4.33712	20.2117	0.00383631	0.0103279	C4BPAP1	unprocessed_pseudogene	complement component 4 binding protein, alpha pseudogene 1 [Source:HGNC Symbol;Acc:HGNC:1326]
ENSG00000117226	37.964	1.94491	4.31604	19.9185	9.37753e-10	4.98769e-09	GBP3	protein_coding	guanylate binding protein 3 [Source:HGNC Symbol;Acc:HGNC:4184]
ENSG00000251249	3.4833	0	4.31363	19.8852	0.0201141	0.0468733	AC097375.3	processed_transcript	uncharacterized LOC100505685 [Source:NCBI gene;Acc:100505685]
ENSG00000120337	3.47509	0	4.31083	19.8467	0.0202458	0.0471313	TNFSF18	protein_coding	TNF superfamily member 18 [Source:HGNC Symbol;Acc:HGNC:11932]
ENSG00000265478	3.46373	0	4.30687	19.7923	0.0167762	0.0397992	AC107982.3	lincRNA	novel transcript
ENSG00000236953	3.45995	0	4.30562	19.7752	0.0171277	0.0405348	ZDHHC20-IT1	sense_intronic	ZDHHC20 intronic transcript 1 [Source:HGNC Symbol;Acc:HGNC:39900]
ENSG00000284930	3.45552	0	4.30412	19.7546	0.0163811	0.0389317	AC005280.2	lincRNA	uncharacterized LOC101928143 [Source:NCBI gene;Acc:101928143]
ENSG00000218890	3.44731	0	4.30137	19.7171	0.0170023	0.0402677	NUFIP1P	processed_pseudogene	NUFIP1P, FMR1 interacting protein 1 pseudogene [Source:HGNC Symbol;Acc:HGNC:8058]
ENSG00000014257	18.7002	0.952227	4.29847	19.6774	2.07558e-05	7.61397e-05	ACPP	protein_coding	acid phosphatase, prostate [Source:HGNC Symbol;Acc:HGNC:125]
ENSG00000153993	12.4216	0.660354	4.28452	19.4881	0.000463324	0.00143788	SEMA3D	protein_coding	semaphorin 3D [Source:HGNC Symbol;Acc:HGNC:10726]
ENSG00000041982	67.28	3.55749	4.26757	19.2605	3.90822e-16	3.08667e-15	TNC	protein_coding	tenascin C [Source:HGNC Symbol;Acc:HGNC:5318]
ENSG00000261055	6.54054	0.291873	4.26399	19.2128	0.00471554	0.012505	AL450468.2	lincRNA	novel transcript
ENSG00000134668	326.731	17.5998	4.22764	18.7347	1.37651e-68	5.11286e-67	SPOCD1	protein_coding	SPOC domain containing 1 [Source:HGNC Symbol;Acc:HGNC:26338]
ENSG00000205755	181.902	9.69709	4.21607	18.585	2.07367e-40	4.04825e-39	CRLF2	protein_coding	cytokine receptor like factor 2 [Source:HGNC Symbol;Acc:HGNC:14281]
ENSG00000152936	58.2237	3.22946	4.19692	18.34	5.26977e-14	3.68834e-13	LMNTD1	protein_coding	lamin tail domain containing 1 [Source:HGNC Symbol;Acc:HGNC:26683]
ENSG00000188536	11.341	0.660354	4.15322	17.7927	0.000882972	0.00263452	HBA2	protein_coding	hemoglobin subunit alpha 2 [Source:HGNC Symbol;Acc:HGNC:4824]
ENSG00000236345	28.3169	1.65733	4.14849	17.7346	1.78403e-07	7.94397e-07	AL354719.2	antisense	novel transcript
ENSG00000168878	15.8171	0.911775	4.07136	16.8114	9.47578e-05	0.000321414	SFTPB	protein_coding	surfactant protein B [Source:HGNC Symbol;Acc:HGNC:10801]
ENSG00000123838	84.4149	5.04871	4.06097	16.6907	1.08474e-19	1.01481e-18	C4BPA	protein_coding	complement component 4 binding protein alpha [Source:HGNC Symbol;Acc:HGNC:1325]
ENSG00000108018	88.6967	5.5024	4.03683	16.4137	2.58354e-20	2.49155e-19	SORCS1	protein_coding	sortilin related VPS10 domain containing receptor 1 [Source:HGNC Symbol;Acc:HGNC:16697]
ENSG00000234319	5.56545	0.291873	4.02804	16.314	0.0116566	0.0285752	RPS12P2	processed_pseudogene	ribosomal protein S12 pseudogene 2 [Source:HGNC Symbol;Acc:HGNC:24221]
ENSG00000198515	5.52567	0.328028	4.01971	16.22	0.00968334	0.0241563	CNGA1	protein_coding	cyclic nucleotide gated channel alpha 1 [Source:HGNC Symbol;Acc:HGNC:2148]
ENSG00000187134	843.574	51.9283	4.01629	16.1817	1.73198e-163	2.14204e-161	AKR1C1	protein_coding	aldo-keto reductase family 1 member C1 [Source:HGNC Symbol;Acc:HGNC:384]
ENSG00000253530	5.48146	0.328028	4.01059	16.1179	0.011025	0.0271904	AC084116.3	lincRNA	uncharacterized LOC105375750 [Source:NCBI gene;Acc:105375750]
ENSG00000182183	9.99541	0.656057	3.9701	15.6718	0.00209588	0.00591409	SHISAL2A	protein_coding	shisa like 2A [Source:HGNC Symbol;Acc:HGNC:28757]
ENSG00000234460	34.6007	2.24538	3.96049	15.5678	1.48742e-08	7.19543e-08	AL772337.3	transcribed_unprocessed_pseudogene	cathepsin L (CTSL) pseudogene
ENSG00000100078	93.1468	5.96908	3.956	15.5194	1.42155e-21	1.43423e-20	PLA2G3	protein_coding	phospholipase A2 group III [Source:HGNC Symbol;Acc:HGNC:17934]
ENSG00000163293	132.051	8.46158	3.95363	15.4939	2.54718e-29	3.52177e-28	NIPAL1	protein_coding	NIPA like domain containing 1 [Source:HGNC Symbol;Acc:HGNC:27194]
ENSG00000166927	14.4304	0.911775	3.93984	15.3465	0.000190508	0.000621652	MS4A7	protein_coding	membrane spanning 4-domains A7 [Source:HGNC Symbol;Acc:HGNC:13378]
ENSG00000233559	246.126	16.6821	3.8776	14.6985	2.61326e-53	7.0361e-52	LINC00513	lincRNA	long intergenic non-protein coding RNA 513 [Source:HGNC Symbol;Acc:HGNC:43566]
ENSG00000028137	639.363	44.0901	3.85326	14.4526	1.09751e-132	9.88155e-131	TNFRSF1B	protein_coding	TNF receptor superfamily member 1B [Source:HGNC Symbol;Acc:HGNC:11917]
ENSG00000168685	1181.5	81.9752	3.84565	14.3766	4.05656e-241	8.95188e-239	IL7R	protein_coding	interleukin 7 receptor [Source:HGNC Symbol;Acc:HGNC:6024]
ENSG00000181634	76.8216	5.31303	3.84077	14.3281	8.17508e-18	7.02339e-17	TNFSF15	protein_coding	TNF superfamily member 15 [Source:HGNC Symbol;Acc:HGNC:11931]
ENSG00000253796	54.2457	3.77705	3.83811	14.3016	5.21626e-13	3.4442e-12	AC104248.1	antisense	novel transcript
ENSG00000250072	4.84088	0.291873	3.82843	14.206	0.0168405	0.0399266	SH3TC2-DT	lincRNA	SH3TC2 divergent transcript [Source:HGNC Symbol;Acc:HGNC:52905]
ENSG00000271983	8.95784	0.624199	3.82829	14.2046	0.0030925	0.0084833	AC023302.1	lincRNA	novel transcript
ENSG00000168421	4.80867	0.291873	3.82092	14.1322	0.0177662	0.0419165	RHOH	protein_coding	ras homolog family member H [Source:HGNC Symbol;Acc:HGNC:686]
ENSG00000266969	9.01719	0.660354	3.81732	14.097	0.00331497	0.00904336	AP002449.1	antisense	novel transcript, antisense SEH1L
ENSG00000214456	8.6669	0.583746	3.80102	13.9386	0.00430567	0.0114912	PLIN5	protein_coding	perilipin 5 [Source:HGNC Symbol;Acc:HGNC:33196]
ENSG00000198574	29.0359	2.18773	3.71655	13.1459	2.3203e-07	1.02267e-06	SH2D1B	protein_coding	SH2 domain containing 1B [Source:HGNC Symbol;Acc:HGNC:30416]
ENSG00000140519	12.0757	0.99268	3.65319	12.5812	0.000780582	0.00234863	RHCG	protein_coding	Rh family C glycoprotein [Source:HGNC Symbol;Acc:HGNC:18140]
ENSG00000122711	39.7634	3.18471	3.64882	12.5431	8.16322e-10	4.36555e-09	SPINK4	protein_coding	serine peptidase inhibitor, Kazal type 4 [Source:HGNC Symbol;Acc:HGNC:16646]
ENSG00000185862	39.6612	3.18901	3.64548	12.5141	8.76271e-10	4.67504e-09	EVI2B	protein_coding	ecotropic viral integration site 2B [Source:HGNC Symbol;Acc:HGNC:3500]
ENSG00000154493	7.59583	0.619901	3.59213	12.0598	0.00675762	0.0173698	C10orf90	protein_coding	chromosome 10 open reading frame 90 [Source:HGNC Symbol;Acc:HGNC:26563]
ENSG00000084110	18.2571	1.53597	3.5397	11.6294	3.12996e-05	0.000112436	HAL	protein_coding	histidine ammonia-lyase [Source:HGNC Symbol;Acc:HGNC:4806]
ENSG00000224273	7.24997	0.660354	3.5026	11.3341	0.00874987	0.022031	AC005077.2	transcribed_unprocessed_pseudogene	pseudogene similar to part of RAB guanine nucleotide exchange factor (GEF) 1 RABGEF1
ENSG00000130477	670.788	59.6743	3.49949	11.3097	1.42295e-125	1.19067e-123	UNC13A	protein_coding	unc-13 homolog A [Source:HGNC Symbol;Acc:HGNC:23150]
ENSG00000158887	21.1074	1.83214	3.48826	11.222	1.35153e-05	5.07307e-05	MPZ	protein_coding	myelin protein zero [Source:HGNC Symbol;Acc:HGNC:7225]
ENSG00000099250	894.991	80.6862	3.47182	11.0949	2.73504e-177	3.77687e-175	NRP1	protein_coding	neuropilin 1 [Source:HGNC Symbol;Acc:HGNC:8004]
ENSG00000183876	35.4513	3.28888	3.46881	11.0718	5.72433e-08	2.65285e-07	ARSI	protein_coding	arylsulfatase family member I [Source:HGNC Symbol;Acc:HGNC:32521]
ENSG00000135919	7656.41	697.959	3.45375	10.9568	0	0	SERPINE2	protein_coding	serpin family E member 2 [Source:HGNC Symbol;Acc:HGNC:8951]
ENSG00000232709	6.8864	0.656057	3.42941	10.7735	0.0134768	0.0326146	MARK2P9	processed_pseudogene	microtubule affinity regulating kinase 2 pseudogene 9 [Source:HGNC Symbol;Acc:HGNC:39800]
ENSG00000129514	218.531	20.806	3.40463	10.59	8.52655e-44	1.84188e-42	FOXA1	protein_coding	forkhead box A1 [Source:HGNC Symbol;Acc:HGNC:5021]
ENSG00000255916	35.433	3.40427	3.35811	10.254	2.47777e-08	1.18161e-07	AC148477.1	antisense	uncharacterized LOC101928416 [Source:NCBI gene;Acc:101928416]
ENSG00000234155	22.3671	2.23678	3.33279	10.0756	1.14277e-05	4.32603e-05	LINC02535	lincRNA	long intergenic non-protein coding RNA 2535 [Source:HGNC Symbol;Acc:HGNC:53569]
ENSG00000189129	15.8752	1.56783	3.33073	10.0612	0.000202391	0.000658898	PLAC9	protein_coding	placenta specific 9 [Source:HGNC Symbol;Acc:HGNC:19255]
ENSG00000106688	904.434	90.1159	3.31474	9.95031	5.24806e-139	5.04823e-137	SLC1A1	protein_coding	solute carrier family 1 member 1 [Source:HGNC Symbol;Acc:HGNC:10939]
ENSG00000112414	6.20225	0.619901	3.30138	9.85857	0.0167032	0.0396427	ADGRG6	protein_coding	adhesion G protein-coupled receptor G6 [Source:HGNC Symbol;Acc:HGNC:13841]
ENSG00000189056	12.1029	1.28885	3.24927	9.50887	0.00112642	0.0033074	RELN	protein_coding	reelin [Source:HGNC Symbol;Acc:HGNC:9957]
ENSG00000138271	14.8016	1.53168	3.24025	9.44958	0.000302816	0.00096395	GPR87	protein_coding	G protein-coupled receptor 87 [Source:HGNC Symbol;Acc:HGNC:4538]
ENSG00000263606	12.046	1.31211	3.23416	9.40976	0.00159933	0.00459291	AP000919.1	transcribed_processed_pseudogene	cysteine and histidine-rich domain (CHORD) containing 1 (CHORDC1) pseudogene
ENSG00000164509	8.97676	0.988383	3.22396	9.34345	0.00487145	0.012888	IL31RA	protein_coding	interleukin 31 receptor A [Source:HGNC Symbol;Acc:HGNC:18969]
ENSG00000179388	23.3971	2.52006	3.2113	9.26185	6.88306e-06	2.65611e-05	EGR3	protein_coding	early growth response 3 [Source:HGNC Symbol;Acc:HGNC:3240]
ENSG00000060566	26.2581	2.86098	3.2027	9.2068	1.57437e-06	6.43615e-06	CREB3L3	protein_coding	cAMP responsive element binding protein 3 like 3 [Source:HGNC Symbol;Acc:HGNC:18855]
ENSG00000171522	718.017	77.6893	3.20256	9.2059	1.53626e-132	1.37767e-130	PTGER4	protein_coding	prostaglandin E receptor 4 [Source:HGNC Symbol;Acc:HGNC:9596]
ENSG00000171346	165.625	18.0649	3.18137	9.0717	9.69103e-32	1.46008e-30	KRT15	protein_coding	keratin 15 [Source:HGNC Symbol;Acc:HGNC:6421]
ENSG00000074966	17.205	1.90016	3.18052	9.06633	0.00010393	0.000350466	TXK	protein_coding	TXK tyrosine kinase [Source:HGNC Symbol;Acc:HGNC:12434]
ENSG00000169508	22.7161	2.55621	3.16219	8.95188	1.09181e-05	4.138e-05	GPR183	protein_coding	G protein-coupled receptor 183 [Source:HGNC Symbol;Acc:HGNC:3128]
ENSG00000187908	11.329	1.27596	3.1598	8.93709	0.00211346	0.00596107	DMBT1	protein_coding	deleted in malignant brain tumors 1 [Source:HGNC Symbol;Acc:HGNC:2926]
ENSG00000176597	982.964	109.888	3.15931	8.93401	3.00754e-179	4.23105e-177	B3GNT5	protein_coding	UDP-GlcNAc:betaGal beta-1,3-N-acetylglucosaminyltransferase 5 [Source:HGNC Symbol;Acc:HGNC:15684]
ENSG00000124102	50.3749	5.61349	3.15219	8.89002	2.04661e-10	1.13578e-09	PI3	protein_coding	peptidase inhibitor 3 [Source:HGNC Symbol;Acc:HGNC:8947]
ENSG00000163814	1077.5	121.937	3.14462	8.8435	9.4076e-194	1.50181e-191	CDCP1	protein_coding	CUB domain containing protein 1 [Source:HGNC Symbol;Acc:HGNC:24357]
ENSG00000162746	8.28505	0.916072	3.14081	8.8202	0.00705288	0.0180648	FCRLB	protein_coding	Fc receptor like B [Source:HGNC Symbol;Acc:HGNC:26431]
ENSG00000150750	8.28505	0.916072	3.14081	8.8202	0.00705288	0.0180648	C11orf53	protein_coding	chromosome 11 open reading frame 53 [Source:HGNC Symbol;Acc:HGNC:30527]
ENSG00000232934	11.0633	1.2484	3.1334	8.77503	0.00193225	0.00548184	AL157786.1	antisense	novel transcript, antisense to ACSL5
ENSG00000163131	60.309	7.02977	3.11128	8.64147	4.35822e-13	2.88612e-12	CTSS	protein_coding	cathepsin S [Source:HGNC Symbol;Acc:HGNC:2545]
ENSG00000228739	8.2939	0.99268	3.1055	8.60694	0.00900803	0.0226145	AL162384.1	lincRNA	novel transcript
ENSG00000121966	747.764	86.9473	3.10025	8.57569	4.90448e-136	4.58071e-134	CXCR4	protein_coding	C-X-C motif chemokine receptor 4 [Source:HGNC Symbol;Acc:HGNC:2561]
ENSG00000255443	18.6187	2.16017	3.0828	8.47255	6.09372e-05	0.000211411	CD44-AS1	antisense	CD44 antisense RNA 1 [Source:HGNC Symbol;Acc:HGNC:40133]
ENSG00000137440	1827.58	217.901	3.07189	8.40875	4.90657e-285	1.5129e-282	FGFBP1	protein_coding	fibroblast growth factor binding protein 1 [Source:HGNC Symbol;Acc:HGNC:19695]
ENSG00000169896	7.94169	0.952227	3.06316	8.358	0.00846908	0.0213687	ITGAM	protein_coding	integrin subunit alpha M [Source:HGNC Symbol;Acc:HGNC:6149]
ENSG00000269887	7.92655	0.94793	3.06287	8.35633	0.00906131	0.0227305	AL391001.1	sense_intronic	novel transcript, sense intronic to PBX1
ENSG00000092068	254.309	30.5333	3.05315	8.30022	9.88263e-49	2.40484e-47	SLC7A8	protein_coding	solute carrier family 7 member 8 [Source:HGNC Symbol;Acc:HGNC:11066]
ENSG00000135318	1596.88	192.548	3.05147	8.29059	7.82961e-268	2.07337e-265	NT5E	protein_coding	5'-nucleotidase ecto [Source:HGNC Symbol;Acc:HGNC:8021]
ENSG00000139318	199.244	24.2232	3.04705	8.26518	2.66476e-37	4.75286e-36	DUSP6	protein_coding	dual specificity phosphatase 6 [Source:HGNC Symbol;Acc:HGNC:3072]
ENSG00000221963	15.4497	1.90445	3.02503	8.14	0.000317605	0.00100746	APOL6	protein_coding	apolipoprotein L6 [Source:HGNC Symbol;Acc:HGNC:14870]
ENSG00000232810	7.61097	0.911775	3.02184	8.12202	0.0132538	0.0321373	TNF	protein_coding	tumor necrosis factor [Source:HGNC Symbol;Acc:HGNC:11892]
ENSG00000135625	30.2785	3.8261	2.99236	7.95777	1.96892e-06	7.98529e-06	EGR4	protein_coding	early growth response 4 [Source:HGNC Symbol;Acc:HGNC:3241]
ENSG00000134070	801.54	101.979	2.98067	7.89352	3.15791e-121	2.52959e-119	IRAK2	protein_coding	interleukin 1 receptor associated kinase 2 [Source:HGNC Symbol;Acc:HGNC:6113]
ENSG00000273174	7.56362	0.984085	2.97695	7.8732	0.0145004	0.0348261	AC108673.2	antisense	novel transcript, antisense to RAB43
ENSG00000137767	213.324	27.1824	2.97132	7.84253	5.56238e-40	1.07471e-38	SQOR	protein_coding	sulfide quinone oxidoreductase [Source:HGNC Symbol;Acc:HGNC:20390]
ENSG00000112297	378.466	48.9853	2.96051	7.78401	6.36731e-61	2.02432e-59	CRYBG1	protein_coding	crystallin beta-gamma domain containing 1 [Source:HGNC Symbol;Acc:HGNC:356]
ENSG00000164761	46.4061	5.95619	2.95444	7.75133	2.18554e-09	1.12521e-08	TNFRSF11B	protein_coding	TNF receptor superfamily member 11b [Source:HGNC Symbol;Acc:HGNC:11909]
ENSG00000249992	2143.39	283.165	2.92118	7.57466	6.04707e-265	1.54674e-262	TMEM158	protein_coding	transmembrane protein 158 (gene/pseudogene) [Source:HGNC Symbol;Acc:HGNC:30293]
ENSG00000166592	21.3491	2.81193	2.91318	7.53276	3.45874e-05	0.000123615	RRAD	protein_coding	RRAD, Ras related glycolysis inhibitor and calcium channel regulator [Source:HGNC Symbol;Acc:HGNC:10446]
ENSG00000106004	252.321	33.5373	2.90314	7.48055	4.83328e-44	1.05012e-42	HOXA5	protein_coding	homeobox A5 [Source:HGNC Symbol;Acc:HGNC:5106]
ENSG00000230408	18.8573	2.56481	2.89241	7.42511	0.0001423	0.000470965	AC007163.1	antisense	uncharacterized LOC101927795 [Source:NCBI gene;Acc:101927795]
ENSG00000177173	27.5937	3.61524	2.88761	7.40045	5.64978e-06	2.20095e-05	NAP1L4P1	processed_pseudogene	nucleosome assembly protein 1 like 4 pseudogene 1 [Source:HGNC Symbol;Acc:HGNC:39740]
ENSG00000171236	139.01	18.5935	2.8837	7.38038	2.6358e-24	3.0101e-23	LRG1	protein_coding	leucine rich alpha-2-glycoprotein 1 [Source:HGNC Symbol;Acc:HGNC:29480]
ENSG00000250041	37.2975	5.04871	2.88228	7.37312	3.87343e-08	1.82209e-07	AC069360.1	lincRNA	novel transcript
ENSG00000232621	9.2892	1.28885	2.86617	7.29129	0.0109728	0.0270907	C4BPAP2	unprocessed_pseudogene	complement component 4 binding protein, alpha pseudogene 2 [Source:HGNC Symbol;Acc:HGNC:1327]
ENSG00000139289	3028	417.897	2.85487	7.23436	0	0	PHLDA1	protein_coding	pleckstrin homology like domain family A member 1 [Source:HGNC Symbol;Acc:HGNC:8933]
ENSG00000145147	116.54	16.224	2.85017	7.21087	3.19736e-22	3.33346e-21	SLIT2	protein_coding	slit guidance ligand 2 [Source:HGNC Symbol;Acc:HGNC:11086]
ENSG00000122862	3860.84	534.976	2.85016	7.2108	0	0	SRGN	protein_coding	serglycin [Source:HGNC Symbol;Acc:HGNC:9361]
ENSG00000131016	2142.61	303.218	2.81647	7.04435	6.74836e-290	2.13942e-287	AKAP12	protein_coding	A-kinase anchoring protein 12 [Source:HGNC Symbol;Acc:HGNC:370]
ENSG00000180530	1130.54	161.068	2.80971	7.01144	3.63145e-180	5.17344e-178	NRIP1	protein_coding	nuclear receptor interacting protein 1 [Source:HGNC Symbol;Acc:HGNC:8001]
ENSG00000168672	1568.73	229.46	2.77145	6.82792	3.92602e-219	7.68441e-217	FAM84B	protein_coding	family with sequence similarity 84 member B [Source:HGNC Symbol;Acc:HGNC:24166]
ENSG00000073756	804.61	117.9	2.76995	6.82084	7.72937e-133	6.98716e-131	PTGS2	protein_coding	prostaglandin-endoperoxide synthase 2 [Source:HGNC Symbol;Acc:HGNC:9605]
ENSG00000079385	93.393	13.6894	2.75557	6.75318	1.13174e-16	9.19987e-16	CEACAM1	protein_coding	carcinoembryonic antigen related cell adhesion molecule 1 [Source:HGNC Symbol;Acc:HGNC:1814]
ENSG00000283849	8.3324	1.20365	2.74428	6.70054	0.0140446	0.0338686	AC092053.2	antisense	novel transcript, antisense CSRNP1
ENSG00000196684	122.537	18.3566	2.73913	6.67668	6.26818e-22	6.44249e-21	HSH2D	protein_coding	hematopoietic SH2 domain containing [Source:HGNC Symbol;Acc:HGNC:24920]
ENSG00000111252	1149.19	172.672	2.73452	6.65538	5.74567e-165	7.22511e-163	SH2B3	protein_coding	SH2B adaptor protein 3 [Source:HGNC Symbol;Acc:HGNC:29605]
ENSG00000151632	205.483	30.8381	2.7316	6.64193	1.68219e-35	2.85124e-34	AKR1C2	protein_coding	aldo-keto reductase family 1 member C2 [Source:HGNC Symbol;Acc:HGNC:385]
ENSG00000137752	29.2838	4.43311	2.72513	6.61222	1.6618e-06	6.7739e-06	CASP1	protein_coding	caspase 1 [Source:HGNC Symbol;Acc:HGNC:1499]
ENSG00000166825	5364.16	813.283	2.72121	6.59427	0	0	ANPEP	protein_coding	alanyl aminopeptidase, membrane [Source:HGNC Symbol;Acc:HGNC:500]
ENSG00000138315	10.3463	1.57213	2.71261	6.55505	0.00433696	0.0115664	OIT3	protein_coding	oncoprotein induced transcript 3 [Source:HGNC Symbol;Acc:HGNC:29953]
ENSG00000109971	33557.7	5120.39	2.71249	6.55452	0	0	HSPA8	protein_coding	heat shock protein family A (Hsp70) member 8 [Source:HGNC Symbol;Acc:HGNC:5241]
ENSG00000230234	26.9303	4.12834	2.70867	6.5372	1.02409e-05	3.89315e-05	AL162582.1	lincRNA	uncharacterized LOC105378088 [Source:NCBI gene;Acc:105378088]
ENSG00000222898	31.0599	4.7887	2.70555	6.52306	1.27759e-06	5.2698e-06	RN7SKP97	misc_RNA	RNA, 7SK small nuclear pseudogene 97 [Source:HGNC Symbol;Acc:HGNC:45821]
ENSG00000023445	1758.13	275.591	2.67003	6.36442	1.47076e-231	3.06531e-229	BIRC3	protein_coding	baculoviral IAP repeat containing 3 [Source:HGNC Symbol;Acc:HGNC:591]
ENSG00000271204	7.94233	1.28455	2.64212	6.24249	0.0133954	0.0324455	AC016831.4	lincRNA	novel transcript
ENSG00000186481	28.9746	4.75684	2.60901	6.10086	3.0363e-06	1.21199e-05	ANKRD20A5P	transcribed_unprocessed_pseudogene	ankyrin repeat domain 20 family member A5, pseudogene [Source:HGNC Symbol;Acc:HGNC:33833]
ENSG00000250548	28.582	4.76973	2.58833	6.01402	7.64173e-06	2.93629e-05	LINC01303	lincRNA	long intergenic non-protein coding RNA 1303 [Source:HGNC Symbol;Acc:HGNC:50470]
ENSG00000118257	587.218	98.387	2.57256	5.94864	7.34722e-81	3.3889e-79	NRP2	protein_coding	neuropilin 2 [Source:HGNC Symbol;Acc:HGNC:8005]
ENSG00000112972	7162.46	1206.06	2.56871	5.9328	0	0	HMGCS1	protein_coding	3-hydroxy-3-methylglutaryl-CoA synthase 1 [Source:HGNC Symbol;Acc:HGNC:5007]
ENSG00000070808	31.7402	5.30873	2.56808	5.9302	1.48354e-06	6.08251e-06	CAMK2A	protein_coding	calcium/calmodulin dependent protein kinase II alpha [Source:HGNC Symbol;Acc:HGNC:1460]
ENSG00000260862	7.60783	1.31641	2.56469	5.91629	0.0206565	0.0479881	AC099506.1	sense_intronic	uncharacterized LOC101928446 [Source:NCBI gene;Acc:101928446]
ENSG00000157613	39.2818	6.66129	2.56285	5.90873	9.21889e-08	4.20653e-07	CREB3L1	protein_coding	cAMP responsive element binding protein 3 like 1 [Source:HGNC Symbol;Acc:HGNC:18856]
ENSG00000139865	11.3536	1.98106	2.55693	5.88455	0.00496539	0.0131088	TTC6	protein_coding	tetratricopeptide repeat domain 6 [Source:HGNC Symbol;Acc:HGNC:19739]
ENSG00000204388	2767.43	471.531	2.55443	5.87435	0	0	HSPA1B	protein_coding	heat shock protein family A (Hsp70) member 1B [Source:HGNC Symbol;Acc:HGNC:5233]
ENSG00000229656	143.192	24.4893	2.55238	5.866	1.35016e-23	1.49414e-22	ITGB1-DT	lincRNA	ITGB1 divergent transcript [Source:HGNC Symbol;Acc:HGNC:53718]
ENSG00000204389	4607.59	787.168	2.54982	5.8556	0	0	HSPA1A	protein_coding	heat shock protein family A (Hsp70) member 1A [Source:HGNC Symbol;Acc:HGNC:5232]
ENSG00000276600	14.7902	2.53725	2.54653	5.84227	0.00194436	0.00551064	RAB7B	protein_coding	RAB7B, member RAS oncogene family [Source:HGNC Symbol;Acc:HGNC:30513]
ENSG00000164825	11.0071	1.8726	2.54455	5.83425	0.00565584	0.0147517	DEFB1	protein_coding	defensin beta 1 [Source:HGNC Symbol;Acc:HGNC:2766]
ENSG00000198363	22646.4	3893.46	2.53996	5.81573	0	0	ASPH	protein_coding	aspartate beta-hydroxylase [Source:HGNC Symbol;Acc:HGNC:757]
ENSG00000198788	30.798	5.27257	2.52821	5.76854	5.09929e-06	1.99438e-05	MUC2	protein_coding	mucin 2, oligomeric mucus/gel-forming [Source:HGNC Symbol;Acc:HGNC:7512]
ENSG00000171155	1021.68	180.539	2.50313	5.66913	1.45666e-140	1.42556e-138	C1GALT1C1	protein_coding	C1GALT1 specific chaperone 1 [Source:HGNC Symbol;Acc:HGNC:24338]
ENSG00000013588	36415.5	6433.38	2.50077	5.65988	0	0	GPRC5A	protein_coding	G protein-coupled receptor class C group 5 member A [Source:HGNC Symbol;Acc:HGNC:9836]
ENSG00000140297	729.32	129.695	2.49138	5.62317	5.94147e-110	4.23217e-108	GCNT3	protein_coding	glucosaminyl (N-acetyl) transferase 3, mucin type [Source:HGNC Symbol;Acc:HGNC:4205]
ENSG00000136379	2091.28	373.942	2.48292	5.59027	1.25365e-266	3.28122e-264	ABHD17C	protein_coding	abhydrolase domain containing 17C [Source:HGNC Symbol;Acc:HGNC:26925]
ENSG00000157168	301.48	54.3906	2.4701	5.54081	9.42205e-41	1.85873e-39	NRG1	protein_coding	neuregulin 1 [Source:HGNC Symbol;Acc:HGNC:7997]
ENSG00000204876	12.3805	2.28153	2.46643	5.52674	0.00429556	0.0114669	AC021218.1	lincRNA	uncharacterized LOC389602 [Source:NCBI gene;Acc:389602]
ENSG00000255346	120.491	21.9546	2.46106	5.50623	4.26385e-19	3.89984e-18	NOX5	protein_coding	NADPH oxidase 5 [Source:HGNC Symbol;Acc:HGNC:14874]
ENSG00000164171	4663.39	846.379	2.46034	5.50346	0	0	ITGA2	protein_coding	integrin subunit alpha 2 [Source:HGNC Symbol;Acc:HGNC:6137]
ENSG00000130208	72.4542	13.1737	2.45201	5.47176	3.35657e-12	2.09928e-11	APOC1	protein_coding	apolipoprotein C1 [Source:HGNC Symbol;Acc:HGNC:607]
ENSG00000196139	1256.58	230.901	2.44309	5.43804	4.53627e-157	5.34591e-155	AKR1C3	protein_coding	aldo-keto reductase family 1 member C3 [Source:HGNC Symbol;Acc:HGNC:386]
ENSG00000274879	25.9331	4.83774	2.43832	5.42012	2.97244e-05	0.000107119	AC009804.1	processed_pseudogene	zinc finger protein 717 (ZNF717) pseudogene
ENSG00000235172	8.61134	1.61258	2.43463	5.40625	0.014257	0.0343258	LINC01366	lincRNA	long intergenic non-protein coding RNA 1366 [Source:HGNC Symbol;Acc:HGNC:27416]
ENSG00000234498	154.061	28.6202	2.43242	5.398	1.31486e-23	1.45651e-22	RPL13AP20	processed_pseudogene	ribosomal protein L13a pseudogene 20 [Source:HGNC Symbol;Acc:HGNC:35709]
ENSG00000261253	52.914	9.91224	2.42431	5.36774	1.40034e-08	6.80194e-08	AC137932.2	processed_transcript	uncharacterized LOC100287036 [Source:NCBI gene;Acc:100287036]
ENSG00000205177	10.0365	1.82785	2.42304	5.36299	0.00961243	0.023998	C11orf91	protein_coding	chromosome 11 open reading frame 91 [Source:HGNC Symbol;Acc:HGNC:34444]
ENSG00000143127	11.7355	2.19203	2.41137	5.31979	0.00486476	0.0128734	ITGA10	protein_coding	integrin subunit alpha 10 [Source:HGNC Symbol;Acc:HGNC:6135]
ENSG00000060558	8.25726	1.53597	2.40208	5.28566	0.0196133	0.0457916	GNA15	protein_coding	G protein subunit alpha 15 [Source:HGNC Symbol;Acc:HGNC:4383]
ENSG00000163508	15.107	2.89713	2.39898	5.27432	0.00168526	0.00482247	EOMES	protein_coding	eomesodermin [Source:HGNC Symbol;Acc:HGNC:3372]
ENSG00000253552	128.967	24.3921	2.39321	5.25325	3.65978e-19	3.35688e-18	HOXA-AS2	antisense	HOXA cluster antisense RNA 2 [Source:HGNC Symbol;Acc:HGNC:43745]
ENSG00000175592	2680.39	511.217	2.39043	5.24312	0	0	FOSL1	protein_coding	FOS like 1, AP-1 transcription factor subunit [Source:HGNC Symbol;Acc:HGNC:13718]
ENSG00000231738	214.323	41.0224	2.3895	5.23976	5.28681e-31	7.74241e-30	TSPAN19	protein_coding	tetraspanin 19 [Source:HGNC Symbol;Acc:HGNC:31886]
ENSG00000177675	21.7	4.23503	2.38025	5.20626	0.000447807	0.00139222	CD163L1	protein_coding	CD163 molecule like 1 [Source:HGNC Symbol;Acc:HGNC:30375]
ENSG00000269019	14.4917	2.74822	2.36963	5.16808	0.0028648	0.00791213	HOMER3-AS1	antisense	HOMER3 antisense RNA 1 [Source:HGNC Symbol;Acc:HGNC:53775]
ENSG00000228107	9.64513	1.8597	2.35816	5.12716	0.0144913	0.0348079	AP000692.1	sense_overlapping	novel transcript, sense overlapping MORC3
ENSG00000138678	213.082	41.911	2.34243	5.07157	1.08542e-30	1.57625e-29	GPAT3	protein_coding	glycerol-3-phosphate acyltransferase 3 [Source:HGNC Symbol;Acc:HGNC:28157]
ENSG00000268001	59.351	11.7634	2.33924	5.06036	4.31549e-10	2.34745e-09	CARD8-AS1	antisense	CARD8 antisense RNA 1 [Source:HGNC Symbol;Acc:HGNC:51408]
ENSG00000115594	89.0286	17.6515	2.33126	5.03245	1.84505e-14	1.32727e-13	IL1R1	protein_coding	interleukin 1 receptor type 1 [Source:HGNC Symbol;Acc:HGNC:5993]
ENSG00000178980	1661.92	331.779	2.32658	5.01616	6.5562e-184	9.70879e-182	SELENOW	protein_coding	selenoprotein W [Source:HGNC Symbol;Acc:HGNC:10752]
ENSG00000264483	13.7905	2.66731	2.32029	4.99434	0.00578467	0.0150494	MIR5008	miRNA	microRNA 5008 [Source:HGNC Symbol;Acc:HGNC:43546]
ENSG00000174721	457.756	92.0534	2.31699	4.98292	4.03345e-59	1.21953e-57	FGFBP3	protein_coding	fibroblast growth factor binding protein 3 [Source:HGNC Symbol;Acc:HGNC:23428]
ENSG00000089127	2058.02	414.055	2.31503	4.97614	4.83119e-244	1.09844e-241	OAS1	protein_coding	2'-5'-oligoadenylate synthetase 1 [Source:HGNC Symbol;Acc:HGNC:8086]
ENSG00000128512	690.541	138.932	2.31	4.95882	1.29382e-88	6.66422e-87	DOCK4	protein_coding	dedicator of cytokinesis 4 [Source:HGNC Symbol;Acc:HGNC:19192]
ENSG00000269729	48.6891	9.84171	2.30928	4.95637	2.29187e-08	1.09481e-07	AC006262.2	lincRNA	novel transcript
ENSG00000227071	9.3037	1.8683	2.30276	4.93399	0.0134718	0.0326096	FOCAD-AS1	lincRNA	FOCAD antisense RNA 1 [Source:HGNC Symbol;Acc:HGNC:49789]
ENSG00000080824	64407.1	13099	2.29789	4.91736	0	0	HSP90AA1	protein_coding	heat shock protein 90 alpha family class A member 1 [Source:HGNC Symbol;Acc:HGNC:5253]
ENSG00000104549	4229.95	869.963	2.28145	4.86167	0	0	SQLE	protein_coding	squalene epoxidase [Source:HGNC Symbol;Acc:HGNC:11279]
ENSG00000172379	206.03	42.5265	2.27902	4.85348	4.79739e-30	6.75748e-29	ARNT2	protein_coding	aryl hydrocarbon receptor nuclear translocator 2 [Source:HGNC Symbol;Acc:HGNC:16876]
ENSG00000075213	15.1809	3.14426	2.26626	4.81075	0.00211361	0.00596107	SEMA3A	protein_coding	semaphorin 3A [Source:HGNC Symbol;Acc:HGNC:10723]
ENSG00000152056	583.879	121.357	2.26572	4.80893	2.94833e-75	1.22443e-73	AP1S3	protein_coding	adaptor related protein complex 1 subunit sigma 3 [Source:HGNC Symbol;Acc:HGNC:18971]
ENSG00000198959	5255.58	1096.69	2.26107	4.79348	0	0	TGM2	protein_coding	transglutaminase 2 [Source:HGNC Symbol;Acc:HGNC:11778]
ENSG00000181649	3665.11	766.944	2.25717	4.78053	4.2693e-69	1.61238e-67	PHLDA2	protein_coding	pleckstrin homology like domain family A member 2 [Source:HGNC Symbol;Acc:HGNC:12385]
ENSG00000004799	3231.46	679.004	2.24873	4.75264	4.35815e-305	1.48633e-302	PDK4	protein_coding	pyruvate dehydrogenase kinase 4 [Source:HGNC Symbol;Acc:HGNC:8812]
ENSG00000081041	169.853	35.8205	2.2476	4.74893	3.58163e-24	4.06141e-23	CXCL2	protein_coding	C-X-C motif chemokine ligand 2 [Source:HGNC Symbol;Acc:HGNC:4603]
ENSG00000168389	25.1454	5.23212	2.24332	4.73485	0.000136829	0.000453992	MFSD2A	protein_coding	major facilitator superfamily domain containing 2A [Source:HGNC Symbol;Acc:HGNC:25897]
ENSG00000162888	10.3236	2.15158	2.24046	4.72548	0.0156366	0.0372883	C1orf147	antisense	chromosome 1 open reading frame 147 [Source:HGNC Symbol;Acc:HGNC:32061]
ENSG00000115525	602.833	127.539	2.23927	4.72158	6.65197e-78	2.89612e-76	ST3GAL5	protein_coding	ST3 beta-galactoside alpha-2,3-sialyltransferase 5 [Source:HGNC Symbol;Acc:HGNC:10872]
ENSG00000143119	13.4289	2.85668	2.23644	4.71233	0.00401534	0.0107693	CD53	protein_coding	CD53 molecule [Source:HGNC Symbol;Acc:HGNC:1686]
ENSG00000052802	3273.05	695.439	2.23566	4.70979	0	0	MSMO1	protein_coding	methylsterol monooxygenase 1 [Source:HGNC Symbol;Acc:HGNC:10545]
ENSG00000162641	23.4514	4.94025	2.22716	4.68212	0.000183866	0.000601197	AKNAD1	protein_coding	AKNA domain containing 1 [Source:HGNC Symbol;Acc:HGNC:28398]
ENSG00000132357	93.1911	20.0097	2.22267	4.66757	6.49891e-14	4.51493e-13	CARD6	protein_coding	caspase recruitment domain family member 6 [Source:HGNC Symbol;Acc:HGNC:16394]
ENSG00000276980	45.6173	9.79266	2.21806	4.65268	4.85374e-07	2.08418e-06	AC008760.2	sense_intronic	novel transcript, sense intronic C3
ENSG00000224411	235.573	50.8668	2.20541	4.61205	1.24828e-31	1.87441e-30	HSP90AA2P	processed_pseudogene	heat shock protein 90 alpha family class A member 2, pseudogene [Source:HGNC Symbol;Acc:HGNC:5256]
ENSG00000169239	3163.9	686.627	2.20431	4.60855	0	0	CA5B	protein_coding	carbonic anhydrase 5B [Source:HGNC Symbol;Acc:HGNC:1378]
ENSG00000187720	2451.89	533.692	2.19824	4.58919	1.03255e-238	2.25647e-236	THSD4	protein_coding	thrombospondin type 1 domain containing 4 [Source:HGNC Symbol;Acc:HGNC:25835]
ENSG00000197565	1987.66	436.5	2.18605	4.55058	9.42531e-205	1.69723e-202	COL4A6	protein_coding	collagen type IV alpha 6 chain [Source:HGNC Symbol;Acc:HGNC:2208]
ENSG00000230882	63.4174	14.0638	2.18174	4.53701	8.1275e-10	4.34851e-09	AC005077.4	processed_pseudogene	hypothetical protein LOC285908 (LOC285908) pseudogene
ENSG00000272945	14.4753	3.26991	2.17308	4.50987	0.00398621	0.0106994	AL356299.2	sense_intronic	novel transcript
ENSG00000257222	10.0118	2.23248	2.17149	4.50489	0.0137498	0.0332181	AC079907.1	antisense	novel transcript, antisense to WASHC3 and NUP37
ENSG00000138166	1985.84	441.927	2.16796	4.49387	2.84591e-180	4.08017e-178	DUSP5	protein_coding	dual specificity phosphatase 5 [Source:HGNC Symbol;Acc:HGNC:3071]
ENSG00000104856	1065.48	239.78	2.15077	4.44066	5.02569e-122	4.04011e-120	RELB	protein_coding	RELB proto-oncogene, NF-kB subunit [Source:HGNC Symbol;Acc:HGNC:9956]
ENSG00000115919	170.753	38.5601	2.14604	4.42611	8.84898e-24	9.88986e-23	KYNU	protein_coding	kynureninase [Source:HGNC Symbol;Acc:HGNC:6469]
ENSG00000167779	3012.62	682.489	2.14267	4.41579	3.93578e-307	1.36293e-304	IGFBP6	protein_coding	insulin like growth factor binding protein 6 [Source:HGNC Symbol;Acc:HGNC:5475]
ENSG00000272695	12.3956	2.77148	2.14138	4.41184	0.0113572	0.0279386	GAS6-DT	lincRNA	GAS6 divergent transcript [Source:HGNC Symbol;Acc:HGNC:43694]
ENSG00000233903	22.3753	5.09346	2.14087	4.41027	0.000441493	0.00137373	Z83851.1	lincRNA	novel transcript
ENSG00000185046	45.6205	10.5597	2.11964	4.34585	4.46187e-07	1.92178e-06	ANKS1B	protein_coding	ankyrin repeat and sterile alpha motif domain containing 1B [Source:HGNC Symbol;Acc:HGNC:24600]
ENSG00000242147	41.0477	9.47752	2.11363	4.32777	1.00912e-06	4.20792e-06	AL365356.5	lincRNA	uncharacterized LOC105376382 [Source:NCBI gene;Acc:105376382]
ENSG00000179776	35.1573	8.04405	2.11044	4.31822	1.06506e-05	4.04138e-05	CDH5	protein_coding	cadherin 5 [Source:HGNC Symbol;Acc:HGNC:1764]
ENSG00000146666	41.0035	9.53517	2.10869	4.31301	1.56349e-06	6.39518e-06	LINC00525	antisense	long intergenic non-protein coding RNA 525 [Source:HGNC Symbol;Acc:HGNC:40290]
ENSG00000277011	13.4737	3.13996	2.0951	4.27257	0.00810381	0.0205369	AC148477.4	lincRNA	novel transcript
ENSG00000275895	449.133	105.321	2.0919	4.2631	0.00539225	0.0141264	U2AF1L5	protein_coding	U2 small nuclear RNA auxiliary factor 1 like 5 [Source:HGNC Symbol;Acc:HGNC:51830]
ENSG00000256542	9.31569	2.16017	2.08802	4.25165	0.0207533	0.0481883	AC148477.2	antisense	novel transcript
ENSG00000125266	315.06	73.8357	2.08784	4.25112	1.67246e-38	3.10093e-37	EFNB2	protein_coding	ephrin B2 [Source:HGNC Symbol;Acc:HGNC:3227]
ENSG00000158290	6480.83	1523.48	2.08773	4.25079	0	0	CUL4B	protein_coding	cullin 4B [Source:HGNC Symbol;Acc:HGNC:2555]
ENSG00000116741	1877.22	443.129	2.08375	4.23906	2.14696e-200	3.71738e-198	RGS2	protein_coding	regulator of G protein signaling 2 [Source:HGNC Symbol;Acc:HGNC:9998]
ENSG00000168398	40.0897	9.47752	2.07887	4.22477	2.05662e-06	8.32597e-06	BDKRB2	protein_coding	bradykinin receptor B2 [Source:HGNC Symbol;Acc:HGNC:1030]
ENSG00000198774	489.05	116.217	2.07381	4.20998	2.54402e-59	7.75926e-58	RASSF9	protein_coding	Ras association domain family member 9 [Source:HGNC Symbol;Acc:HGNC:15739]
ENSG00000213707	37.288	8.92993	2.06776	4.19236	1.32981e-05	5.00211e-05	HMGB1P10	processed_pseudogene	high mobility group box 1 pseudogene 10 [Source:HGNC Symbol;Acc:HGNC:4994]
ENSG00000266897	10.7181	2.59667	2.06418	4.18195	0.0175817	0.0415264	AC005546.1	lincRNA	novel transcript
ENSG00000136869	254.941	61.064	2.06189	4.17533	1.3651e-32	2.11038e-31	TLR4	protein_coding	toll like receptor 4 [Source:HGNC Symbol;Acc:HGNC:11850]
ENSG00000116711	1204.14	290.071	2.05048	4.14245	7.10376e-120	5.61047e-118	PLA2G4A	protein_coding	phospholipase A2 group IVA [Source:HGNC Symbol;Acc:HGNC:9035]
ENSG00000134363	1273.03	308.026	2.04897	4.1381	5.5802e-121	4.45407e-119	FST	protein_coding	follistatin [Source:HGNC Symbol;Acc:HGNC:3971]
ENSG00000179913	985.612	238.28	2.04787	4.13495	7.26218e-102	4.69725e-100	B3GNT3	protein_coding	UDP-GlcNAc:betaGal beta-1,3-N-acetylglucosaminyltransferase 3 [Source:HGNC Symbol;Acc:HGNC:13528]
ENSG00000128564	157.123	38.6385	2.02503	4.07001	3.357e-19	3.0842e-18	VGF	protein_coding	VGF nerve growth factor inducible [Source:HGNC Symbol;Acc:HGNC:12684]
ENSG00000225362	16.5632	4.05603	2.01932	4.05394	0.00401558	0.0107693	CT62	protein_coding	cancer/testis antigen 62 [Source:HGNC Symbol;Acc:HGNC:27286]
ENSG00000056558	161.676	39.7474	2.0169	4.04714	5.63517e-18	4.89359e-17	TRAF1	protein_coding	TNF receptor associated factor 1 [Source:HGNC Symbol;Acc:HGNC:12031]
ENSG00000148344	4952.79	1227.63	2.01269	4.03533	0	0	PTGES	protein_coding	prostaglandin E synthase [Source:HGNC Symbol;Acc:HGNC:9599]
ENSG00000196497	12.7144	3.18901	2.00307	4.00853	0.00944661	0.0236207	IPO4	protein_coding	importin 4 [Source:HGNC Symbol;Acc:HGNC:19426]
ENSG00000069020	85.9228	21.4561	1.99948	3.99855	8.0192e-12	4.90189e-11	MAST4	protein_coding	microtubule associated serine/threonine kinase family member 4 [Source:HGNC Symbol;Acc:HGNC:19037]
ENSG00000101000	1063.81	266.719	1.99495	3.98603	4.00272e-110	2.86023e-108	PROCR	protein_coding	protein C receptor [Source:HGNC Symbol;Acc:HGNC:9452]
ENSG00000259645	13.8474	3.46799	1.99362	3.98235	0.00905624	0.0227229	AC027237.4	sense_intronic	novel transcript, sense intronic to PAQR5
ENSG00000166401	176.127	44.3819	1.99056	3.97392	7.0746e-22	7.23828e-21	SERPINB8	protein_coding	serpin family B member 8 [Source:HGNC Symbol;Acc:HGNC:8952]
ENSG00000067064	2678.6	678.978	1.98133	3.94857	1.52313e-229	3.14532e-227	IDI1	protein_coding	isopentenyl-diphosphate delta isomerase 1 [Source:HGNC Symbol;Acc:HGNC:5387]
ENSG00000261604	13.7734	3.50844	1.97986	3.94456	0.00795198	0.0201771	AC114947.2	antisense	novel transcript, antisense to HMGCS1
ENSG00000143369	2224.55	563.655	1.9795	3.94356	7.83118e-195	1.28666e-192	ECM1	protein_coding	extracellular matrix protein 1 [Source:HGNC Symbol;Acc:HGNC:3153]
ENSG00000285517	168.724	42.5973	1.97826	3.94019	5.68017e-20	5.38337e-19	LINC00941	lincRNA	long intergenic non-protein coding RNA 941 [Source:NCBI gene;Acc:100287314]
ENSG00000243742	12.4045	3.18041	1.96819	3.91277	0.0104805	0.0259698	RPLP0P2	transcribed_processed_pseudogene	ribosomal protein lateral stalk subunit P0 pseudogene 2 [Source:HGNC Symbol;Acc:HGNC:17960]
ENSG00000270083	15.9289	4.02417	1.96681	3.90902	0.0045833	0.0121787	AL021878.2	sense_intronic	novel transcript, sense intronic to NDUFA6
ENSG00000187678	228.655	58.7274	1.9597	3.88981	5.94694e-27	7.60999e-26	SPRY4	protein_coding	sprouty RTK signaling antagonist 4 [Source:HGNC Symbol;Acc:HGNC:15533]
ENSG00000149948	707.241	183.256	1.94869	3.86025	8.66273e-76	3.61092e-74	HMGA2	protein_coding	high mobility group AT-hook 2 [Source:HGNC Symbol;Acc:HGNC:5009]
ENSG00000109861	536.516	140.66	1.92749	3.80393	1.8123e-53	4.89713e-52	CTSC	protein_coding	cathepsin C [Source:HGNC Symbol;Acc:HGNC:2528]
ENSG00000137878	234.335	61.603	1.92629	3.80075	2.21063e-27	2.87624e-26	GCOM1	protein_coding	GRINL1A complex locus 1 [Source:HGNC Symbol;Acc:HGNC:26424]
ENSG00000131069	3806.02	1002.98	1.9235	3.79341	7.89138e-305	2.65115e-302	ACSS2	protein_coding	acyl-CoA synthetase short chain family member 2 [Source:HGNC Symbol;Acc:HGNC:15814]
ENSG00000198324	1056.74	278.561	1.92236	3.79042	9.03464e-109	6.23806e-107	PHETA1	protein_coding	PH domain containing endocytic trafficking adaptor 1 [Source:HGNC Symbol;Acc:HGNC:26509]
ENSG00000241749	15.5779	4.10078	1.92201	3.78952	0.00497449	0.0131282	RPSAP52	transcribed_processed_pseudogene	ribosomal protein SA pseudogene 52 [Source:HGNC Symbol;Acc:HGNC:35752]
ENSG00000138134	343.906	91.5782	1.9126	3.76487	8.33764e-35	1.39119e-33	STAMBPL1	protein_coding	STAM binding protein like 1 [Source:HGNC Symbol;Acc:HGNC:24105]
ENSG00000198900	6665.4	1771.03	1.91205	3.76344	0	0	TOP1	protein_coding	DNA topoisomerase I [Source:HGNC Symbol;Acc:HGNC:11986]
ENSG00000172927	994.428	265.133	1.90719	3.75078	4.56615e-94	2.62863e-92	MYEOV	protein_coding	myeloma overexpressed [Source:HGNC Symbol;Acc:HGNC:7563]
ENSG00000026508	12909.2	3446.35	1.90528	3.74581	0	0	CD44	protein_coding	CD44 molecule (Indian blood group) [Source:HGNC Symbol;Acc:HGNC:1681]
ENSG00000171488	310.933	83.4681	1.89715	3.72478	2.18871e-34	3.59604e-33	LRRC8C	protein_coding	leucine rich repeat containing 8 VRAC subunit C [Source:HGNC Symbol;Acc:HGNC:25075]
ENSG00000114541	193.598	52.0653	1.89288	3.71376	1.1722e-18	1.0533e-17	FRMD4B	protein_coding	FERM domain containing 4B [Source:HGNC Symbol;Acc:HGNC:24886]
ENSG00000147251	1158.83	313.533	1.8835	3.6897	4.05282e-95	2.38185e-93	DOCK11	protein_coding	dedicator of cytokinesis 11 [Source:HGNC Symbol;Acc:HGNC:23483]
ENSG00000198106	21.748	5.85202	1.87355	3.66433	0.00138509	0.00401196	SNX29P2	processed_transcript	sorting nexin 29 pseudogene 2 [Source:NCBI gene;Acc:440352]
ENSG00000186198	47.5548	13.0841	1.86883	3.65237	1.87761e-06	7.62322e-06	SLC51B	protein_coding	solute carrier family 51 beta subunit [Source:HGNC Symbol;Acc:HGNC:29956]
ENSG00000180730	53.0502	14.5538	1.86652	3.64651	6.75015e-07	2.85278e-06	SHISA2	protein_coding	shisa family member 2 [Source:HGNC Symbol;Acc:HGNC:20366]
ENSG00000104356	1534.03	421.419	1.86353	3.63898	4.68933e-140	4.54966e-138	POP1	protein_coding	POP1 homolog, ribonuclease P/MRP subunit [Source:HGNC Symbol;Acc:HGNC:30129]
ENSG00000103044	118.588	32.6143	1.86337	3.63856	3.52008e-14	2.48693e-13	HAS3	protein_coding	hyaluronan synthase 3 [Source:HGNC Symbol;Acc:HGNC:4820]
ENSG00000136842	217.079	59.5479	1.86292	3.63744	3.95705e-24	4.47809e-23	TMOD1	protein_coding	tropomodulin 1 [Source:HGNC Symbol;Acc:HGNC:11871]
ENSG00000135148	3084.73	848.53	1.86121	3.63312	5.60952e-188	8.58943e-186	TRAFD1	protein_coding	TRAF-type zinc finger domain containing 1 [Source:HGNC Symbol;Acc:HGNC:24808]
ENSG00000212994	18.2716	5.01256	1.85886	3.62722	0.00329677	0.00899696	RPS26P6	processed_pseudogene	ribosomal protein S26 pseudogene 6 [Source:HGNC Symbol;Acc:HGNC:31090]
ENSG00000108960	275.255	76.6654	1.85076	3.60691	4.02406e-25	4.7874e-24	MMD	protein_coding	monocyte to macrophage differentiation associated [Source:HGNC Symbol;Acc:HGNC:7153]
ENSG00000226312	17.987	4.96781	1.8414	3.58357	0.00416104	0.0111342	CFLAR-AS1	antisense	CFLAR antisense RNA 1 [Source:HGNC Symbol;Acc:HGNC:14437]
ENSG00000112096	5419.93	1512.54	1.8402	3.58061	0	0	SOD2	protein_coding	superoxide dismutase 2 [Source:HGNC Symbol;Acc:HGNC:11180]
ENSG00000115541	956.821	268.033	1.83696	3.57257	3.38036e-90	1.80733e-88	HSPE1	protein_coding	heat shock protein family E (Hsp10) member 1 [Source:HGNC Symbol;Acc:HGNC:5269]
ENSG00000232762	13.4194	3.7366	1.83352	3.56406	0.0120472	0.0294525	AL355483.3	antisense	novel transcript
ENSG00000270069	148.44	41.8919	1.82785	3.55008	8.53185e-15	6.26365e-14	MIR222HG	lincRNA	MIR222 host gene [Source:HGNC Symbol;Acc:HGNC:49555]
ENSG00000222112	12.4209	3.52133	1.82781	3.54999	0.0140904	0.0339573	RN7SKP16	misc_RNA	RNA, 7SK small nuclear pseudogene 16 [Source:HGNC Symbol;Acc:HGNC:45740]
ENSG00000106526	78.3894	22.1526	1.82309	3.53839	1.79396e-09	9.2978e-09	ACTR3C	protein_coding	ARP3 actin related protein 3 homolog C [Source:HGNC Symbol;Acc:HGNC:37282]
ENSG00000198963	27.7822	7.84345	1.82115	3.53362	0.00217181	0.00611448	RORB	protein_coding	RAR related orphan receptor B [Source:HGNC Symbol;Acc:HGNC:10259]
ENSG00000173237	2559.75	725.15	1.82	3.5308	4.85554e-172	6.39143e-170	C11orf86	protein_coding	chromosome 11 open reading frame 86 [Source:HGNC Symbol;Acc:HGNC:34442]
ENSG00000266235	51.4736	14.688	1.81549	3.5198	1.6188e-06	6.60699e-06	MIR3176	miRNA	microRNA 3176 [Source:HGNC Symbol;Acc:HGNC:38345]
ENSG00000011083	97.1571	27.7739	1.81331	3.51448	1.59185e-10	8.88885e-10	SLC6A7	protein_coding	solute carrier family 6 member 7 [Source:HGNC Symbol;Acc:HGNC:11054]
ENSG00000255521	46.8707	13.4758	1.80871	3.5033	6.65303e-06	2.57043e-05	AL356215.1	antisense	uncharacterized LOC100507144 [Source:NCBI gene;Acc:100507144]
ENSG00000122641	104.837	29.7818	1.80263	3.48857	9.88163e-11	5.58157e-10	INHBA	protein_coding	inhibin subunit beta A [Source:HGNC Symbol;Acc:HGNC:6066]
ENSG00000064651	520.738	150.264	1.79317	3.46575	5.66923e-50	1.42421e-48	SLC12A2	protein_coding	solute carrier family 12 member 2 [Source:HGNC Symbol;Acc:HGNC:10911]
ENSG00000124882	12.0549	3.48088	1.793	3.46535	0.0169269	0.0400976	EREG	protein_coding	epiregulin [Source:HGNC Symbol;Acc:HGNC:3443]
ENSG00000246575	14.1332	4.06033	1.7899	3.45791	0.0102419	0.0254312	AC093162.2	unprocessed_pseudogene	retinol saturase (all-trans-retinol 13,14-reductase) (RESAT) pseudogene
ENSG00000122729	2346.77	683.111	1.78005	3.43438	1.22671e-186	1.85315e-184	ACO1	protein_coding	aconitase 1 [Source:HGNC Symbol;Acc:HGNC:117]
ENSG00000085662	10379.2	3030.85	1.77664	3.42627	0	0	AKR1B1	protein_coding	aldo-keto reductase family 1 member B [Source:HGNC Symbol;Acc:HGNC:381]
ENSG00000265112	18.2887	5.30443	1.77502	3.42244	0.00367919	0.00993806	MIR3153	miRNA	microRNA 3153 [Source:HGNC Symbol;Acc:HGNC:38289]
ENSG00000180596	81.6953	23.7997	1.77216	3.41565	2.08503e-09	1.07519e-08	HIST1H2BC	protein_coding	histone cluster 1 H2B family member c [Source:HGNC Symbol;Acc:HGNC:4757]
ENSG00000057019	1952.63	573.658	1.7658	3.40063	6.13037e-138	5.84697e-136	DCBLD2	protein_coding	discoidin, CUB and LCCL domain containing 2 [Source:HGNC Symbol;Acc:HGNC:24627]
ENSG00000069482	2731.76	804.358	1.76495	3.39861	2.04518e-185	3.04867e-183	GAL	protein_coding	galanin and GMAP prepropeptide [Source:HGNC Symbol;Acc:HGNC:4114]
ENSG00000171951	16.2065	4.80589	1.76355	3.39533	0.00664599	0.0171043	SCG2	protein_coding	secretogranin II [Source:HGNC Symbol;Acc:HGNC:10575]
ENSG00000125848	177.479	52.4387	1.76194	3.39155	5.23821e-18	4.55414e-17	FLRT3	protein_coding	fibronectin leucine rich transmembrane protein 3 [Source:HGNC Symbol;Acc:HGNC:3762]
ENSG00000225313	70.6762	20.8914	1.75897	3.38457	2.19425e-08	1.04974e-07	AL513327.1	antisense	novel transcript
ENSG00000163701	32.0874	9.47752	1.75831	3.38302	0.000124016	0.000414166	IL17RE	protein_coding	interleukin 17 receptor E [Source:HGNC Symbol;Acc:HGNC:18439]
ENSG00000130164	5345.66	1581.77	1.75664	3.37909	0	0	LDLR	protein_coding	low density lipoprotein receptor [Source:HGNC Symbol;Acc:HGNC:6547]
ENSG00000113161	3686.76	1099.88	1.74554	3.35321	2.14134e-266	5.54016e-264	HMGCR	protein_coding	3-hydroxy-3-methylglutaryl-CoA reductase [Source:HGNC Symbol;Acc:HGNC:5006]
ENSG00000100053	56.079	16.7949	1.74158	3.344	1.40682e-06	5.77849e-06	CRYBB3	protein_coding	crystallin beta B3 [Source:HGNC Symbol;Acc:HGNC:2400]
ENSG00000234754	36.9081	11.0178	1.74039	3.34125	4.35553e-05	0.000153931	C1orf140	lincRNA	uncharacterized LOC400804 [Source:NCBI gene;Acc:400804]
ENSG00000111291	62.4468	18.7165	1.74027	3.34097	4.0577e-07	1.75408e-06	GPRC5D	protein_coding	G protein-coupled receptor class C group 5 member D [Source:HGNC Symbol;Acc:HGNC:13310]
ENSG00000196937	1049.44	314.379	1.73929	3.3387	3.32027e-69	1.25818e-67	FAM3C	protein_coding	family with sequence similarity 3 member C [Source:HGNC Symbol;Acc:HGNC:18664]
ENSG00000167772	1201.97	361.108	1.73785	3.33538	3.35441e-88	1.70824e-86	ANGPTL4	protein_coding	angiopoietin like 4 [Source:HGNC Symbol;Acc:HGNC:16039]
ENSG00000232504	14.8527	4.47786	1.73753	3.33464	0.0113193	0.0278608	ST3GAL5-AS1	lincRNA	ST3GAL5 antisense RNA 1 (head to head) [Source:HGNC Symbol;Acc:HGNC:51129]
ENSG00000104689	1078.75	324.434	1.73254	3.32313	1.42587e-92	8.04385e-91	TNFRSF10A	protein_coding	TNF receptor superfamily member 10a [Source:HGNC Symbol;Acc:HGNC:11904]
ENSG00000173110	33.8117	10.2678	1.72983	3.3169	0.000132433	0.000440056	HSPA6	protein_coding	heat shock protein family A (Hsp70) member 6 [Source:HGNC Symbol;Acc:HGNC:5239]
ENSG00000253669	376.463	114.025	1.72394	3.30338	8.73502e-34	1.41146e-32	GASAL1	lincRNA	growth arrest associated lncRNA 1 [Source:HGNC Symbol;Acc:HGNC:53461]
ENSG00000277494	15.475	4.64837	1.72173	3.29833	0.0121463	0.0296851	GPIHBP1	protein_coding	glycosylphosphatidylinositol anchored high density lipoprotein binding protein 1 [Source:HGNC Symbol;Acc:HGNC:24945]
ENSG00000197301	16.452	4.94025	1.7215	3.29779	0.012239	0.0299022	AC090673.1	antisense	uncharacterized LOC100129940 [Source:NCBI gene;Acc:100129940]
ENSG00000086717	501.328	153.046	1.71565	3.28444	5.03987e-44	1.09395e-42	PPEF1	protein_coding	protein phosphatase with EF-hand domain 1 [Source:HGNC Symbol;Acc:HGNC:9243]
ENSG00000185404	67.949	20.7553	1.70658	3.26387	5.35875e-08	2.48907e-07	SP140L	protein_coding	SP140 nuclear body protein like [Source:HGNC Symbol;Acc:HGNC:25105]
ENSG00000251194	15.5242	4.76973	1.70605	3.26267	0.0152181	0.0363789	AL133330.1	sense_intronic	novel transcript
ENSG00000107099	23.574	7.16843	1.706	3.26254	0.00299519	0.00823887	DOCK8	protein_coding	dedicator of cytokinesis 8 [Source:HGNC Symbol;Acc:HGNC:19191]
ENSG00000001084	1231.97	378.081	1.70535	3.26108	2.60548e-99	1.62908e-97	GCLC	protein_coding	glutamate-cysteine ligase catalytic subunit [Source:HGNC Symbol;Acc:HGNC:4311]
ENSG00000146678	425.86	130.695	1.70459	3.25936	6.16546e-39	1.16327e-37	IGFBP1	protein_coding	insulin like growth factor binding protein 1 [Source:HGNC Symbol;Acc:HGNC:5469]
ENSG00000182057	35.8521	10.9412	1.7038	3.25757	9.71543e-05	0.000328948	OGFRP1	lincRNA	opioid growth factor receptor pseudogene 1 [Source:HGNC Symbol;Acc:HGNC:50511]
ENSG00000106258	69.3306	21.4259	1.70205	3.25363	7.03616e-08	3.23813e-07	CYP3A5	protein_coding	cytochrome P450 family 3 subfamily A member 5 [Source:HGNC Symbol;Acc:HGNC:2638]
ENSG00000142619	60.3159	18.5314	1.69768	3.24379	4.44793e-07	1.91614e-06	PADI3	protein_coding	peptidyl arginine deiminase 3 [Source:HGNC Symbol;Acc:HGNC:18337]
ENSG00000164308	55.5944	17.2124	1.69662	3.2414	1.47348e-06	6.04347e-06	ERAP2	protein_coding	endoplasmic reticulum aminopeptidase 2 [Source:HGNC Symbol;Acc:HGNC:29499]
ENSG00000115419	3917.46	1215.46	1.68834	3.22287	1.85996e-204	3.29652e-202	GLS	protein_coding	glutaminase [Source:HGNC Symbol;Acc:HGNC:4331]
ENSG00000250995	15.1563	4.67593	1.68645	3.21863	0.01261	0.0307284	AL391280.1	processed_pseudogene	novel pseudogene
ENSG00000119737	79.0086	24.6494	1.67966	3.20352	6.13021e-09	3.05547e-08	GPR75	protein_coding	G protein-coupled receptor 75 [Source:HGNC Symbol;Acc:HGNC:4526]
ENSG00000238178	207.153	64.8306	1.67934	3.20281	1.14401e-18	1.02837e-17	AC078993.1	antisense	novel transcript, antisense to MAGEB17
ENSG00000051620	379.119	118.453	1.67883	3.20169	2.58973e-33	4.11668e-32	HEBP2	protein_coding	heme binding protein 2 [Source:HGNC Symbol;Acc:HGNC:15716]
ENSG00000175768	37.6977	11.8271	1.6788	3.20162	0.000100692	0.000340262	TOMM5	protein_coding	translocase of outer mitochondrial membrane 5 [Source:HGNC Symbol;Acc:HGNC:31369]
ENSG00000273055	19.2486	6.04569	1.67631	3.1961	0.00527179	0.013835	AC005046.1	antisense	novel transcript, antisense to LAMB1
ENSG00000272037	21.0158	6.53994	1.67327	3.18938	0.00353058	0.00957121	AP002907.1	antisense	novel transcript, antisense to UBR5
ENSG00000086061	4470.17	1402.33	1.67315	3.18909	3.34992e-274	9.19552e-272	DNAJA1	protein_coding	DnaJ heat shock protein family (Hsp40) member A1 [Source:HGNC Symbol;Acc:HGNC:5229]
ENSG00000162645	48.0819	14.9868	1.67278	3.18829	4.583e-05	0.000161337	GBP2	protein_coding	guanylate binding protein 2 [Source:HGNC Symbol;Acc:HGNC:4183]
ENSG00000148346	41.0869	12.8095	1.67237	3.18738	5.50616e-05	0.000191974	LCN2	protein_coding	lipocalin 2 [Source:HGNC Symbol;Acc:HGNC:6526]
ENSG00000079459	11005.1	3455.61	1.67145	3.18534	0	0	FDFT1	protein_coding	farnesyl-diphosphate farnesyltransferase 1 [Source:HGNC Symbol;Acc:HGNC:3629]
ENSG00000173926	73.5284	23.0877	1.67073	3.18377	4.78532e-08	2.231e-07	2020-03-03	protein_coding	membrane associated ring-CH-type finger 3 [Source:HGNC Symbol;Acc:HGNC:28728]
ENSG00000122035	172.41	54.1221	1.66808	3.17792	5.07279e-16	3.9799e-15	RASL11A	protein_coding	RAS like family 11 member A [Source:HGNC Symbol;Acc:HGNC:23802]
ENSG00000135046	10631	3346.2	1.668	3.17773	0	0	ANXA1	protein_coding	annexin A1 [Source:HGNC Symbol;Acc:HGNC:533]
ENSG00000129009	19.6292	6.09914	1.66293	3.16658	0.00816839	0.0206843	ISLR	protein_coding	immunoglobulin superfamily containing leucine rich repeat [Source:HGNC Symbol;Acc:HGNC:6133]
ENSG00000184232	1304.27	414.037	1.65637	3.15222	5.32293e-107	3.61975e-105	OAF	protein_coding	out at first homolog [Source:HGNC Symbol;Acc:HGNC:28752]
ENSG00000224321	292.692	92.7097	1.65621	3.15187	2.72315e-26	3.38088e-25	RPL12P14	processed_pseudogene	ribosomal protein L12 pseudogene 14 [Source:HGNC Symbol;Acc:HGNC:36495]
ENSG00000167508	2508.56	798.003	1.65294	3.14473	2.23978e-174	3.01887e-172	MVD	protein_coding	mevalonate diphosphate decarboxylase [Source:HGNC Symbol;Acc:HGNC:7529]
ENSG00000147872	1212.6	386.024	1.6504	3.13921	3.93579e-98	2.43381e-96	PLIN2	protein_coding	perilipin 2 [Source:HGNC Symbol;Acc:HGNC:248]
ENSG00000274897	21.1087	6.86786	1.63974	3.1161	0.00730712	0.0186544	PANO1	protein_coding	proapoptotic nucleolar protein 1 [Source:HGNC Symbol;Acc:HGNC:51237]
ENSG00000143942	510.667	164.085	1.63772	3.11173	2.56059e-44	5.62305e-43	CHAC2	protein_coding	ChaC cation transport regulator homolog 2 [Source:HGNC Symbol;Acc:HGNC:32363]
ENSG00000005020	1200.67	386.513	1.63461	3.10505	3.98552e-91	2.18805e-89	SKAP2	protein_coding	src kinase associated phosphoprotein 2 [Source:HGNC Symbol;Acc:HGNC:15687]
ENSG00000253930	90.0416	29.0568	1.63053	3.09626	2.45003e-09	1.25678e-08	TNFRSF10A-AS1	antisense	TNFRSF10A antisense RNA 1 [Source:HGNC Symbol;Acc:HGNC:53164]
ENSG00000137575	4908.72	1593.39	1.62292	3.07998	9.16809e-285	2.78871e-282	SDCBP	protein_coding	syndecan binding protein [Source:HGNC Symbol;Acc:HGNC:10662]
ENSG00000154217	903.272	293.447	1.62258	3.07926	9.91157e-70	3.80716e-68	PITPNC1	protein_coding	phosphatidylinositol transfer protein cytoplasmic 1 [Source:HGNC Symbol;Acc:HGNC:21045]
ENSG00000149260	114.378	37.0457	1.62161	3.07718	3.97342e-11	2.30688e-10	CAPN5	protein_coding	calpain 5 [Source:HGNC Symbol;Acc:HGNC:1482]
ENSG00000244462	2637.88	857.776	1.61984	3.07341	2.16322e-161	2.6463e-159	RBM12	protein_coding	RNA binding motif protein 12 [Source:HGNC Symbol;Acc:HGNC:9898]
ENSG00000232882	101.185	33.0189	1.61777	3.069	4.65702e-10	2.52894e-09	PHKA1P1	processed_pseudogene	phosphorylase kinase regulatory subunit alpha 1 pseudogene [Source:HGNC Symbol;Acc:HGNC:33919]
ENSG00000184357	15.4731	5.04441	1.61578	3.06476	0.0151469	0.0362318	HIST1H1B	protein_coding	histone cluster 1 H1 family member b [Source:HGNC Symbol;Acc:HGNC:4719]
ENSG00000170325	480.181	156.658	1.61345	3.05982	2.36215e-37	4.22651e-36	PRDM10	protein_coding	PR/SET domain 10 [Source:HGNC Symbol;Acc:HGNC:13995]
ENSG00000064102	2298.67	751.376	1.6123	3.05739	6.63519e-153	7.28544e-151	INTS13	protein_coding	integrator complex subunit 13 [Source:HGNC Symbol;Acc:HGNC:20174]
ENSG00000137819	2092.99	685.943	1.60894	3.05027	8.47438e-135	7.7857e-133	PAQR5	protein_coding	progestin and adipoQ receptor family member 5 [Source:HGNC Symbol;Acc:HGNC:29645]
ENSG00000003989	3558.41	1167.54	1.60684	3.04583	3.16808e-163	3.89674e-161	SLC7A2	protein_coding	solute carrier family 7 member 2 [Source:HGNC Symbol;Acc:HGNC:11060]
ENSG00000162840	15.5173	5.13392	1.60614	3.04437	0.0137738	0.0332656	MT2P1	processed_pseudogene	metallothionein 2 pseudogene 1 [Source:HGNC Symbol;Acc:HGNC:7407]
ENSG00000215492	88.8287	29.2531	1.59789	3.02701	1.36532e-08	6.63616e-08	HNRNPA1P7	processed_pseudogene	heterogeneous nuclear ribonucleoprotein A1 pseudogene 7 [Source:HGNC Symbol;Acc:HGNC:31015]
ENSG00000146232	459.471	152.003	1.59634	3.02376	4.78032e-37	8.45914e-36	NFKBIE	protein_coding	NFKB inhibitor epsilon [Source:HGNC Symbol;Acc:HGNC:7799]
ENSG00000182798	216.467	71.8657	1.59364	3.01809	1.15298e-16	9.3657e-16	MAGEB17	protein_coding	MAGE family member B17 [Source:HGNC Symbol;Acc:HGNC:17418]
ENSG00000115841	43.8235	14.5305	1.59142	3.01346	3.02831e-05	0.000108941	RMDN2	protein_coding	regulator of microtubule dynamics 2 [Source:HGNC Symbol;Acc:HGNC:26567]
ENSG00000113356	611.508	203.062	1.58922	3.00887	3.54619e-48	8.49161e-47	POLR3G	protein_coding	RNA polymerase III subunit G [Source:HGNC Symbol;Acc:HGNC:30075]
ENSG00000152377	54.2286	18.0157	1.5887	3.00779	5.97696e-06	2.31918e-05	SPOCK1	protein_coding	SPARC (osteonectin), cwcv and kazal like domains proteoglycan 1 [Source:HGNC Symbol;Acc:HGNC:11251]
ENSG00000147119	257.702	85.9673	1.58576	3.00166	4.03643e-22	4.18691e-21	CHST7	protein_coding	carbohydrate sulfotransferase 7 [Source:HGNC Symbol;Acc:HGNC:13817]
ENSG00000167588	96.7641	32.3121	1.57632	2.98209	9.03543e-09	4.4464e-08	GPD1	protein_coding	glycerol-3-phosphate dehydrogenase 1 [Source:HGNC Symbol;Acc:HGNC:4455]
ENSG00000041353	748.106	251.6	1.57373	2.97674	8.94149e-51	2.28969e-49	RAB27B	protein_coding	RAB27B, member RAS oncogene family [Source:HGNC Symbol;Acc:HGNC:9767]
ENSG00000150630	113.02	38.0486	1.57275	2.97472	6.51823e-11	3.73235e-10	VEGFC	protein_coding	vascular endothelial growth factor C [Source:HGNC Symbol;Acc:HGNC:12682]
ENSG00000090339	1549.49	522.554	1.56963	2.96828	3.32237e-110	2.38163e-108	ICAM1	protein_coding	intercellular adhesion molecule 1 [Source:HGNC Symbol;Acc:HGNC:5344]
ENSG00000164251	165.903	55.9068	1.5682	2.96535	1.45827e-15	1.11344e-14	F2RL1	protein_coding	F2R like trypsin receptor 1 [Source:HGNC Symbol;Acc:HGNC:3538]
ENSG00000104998	1228.05	414.296	1.56802	2.96498	1.6925e-77	7.29818e-76	IL27RA	protein_coding	interleukin 27 receptor subunit alpha [Source:HGNC Symbol;Acc:HGNC:17290]
ENSG00000107984	1008.63	340.999	1.56686	2.9626	8.00003e-73	3.21558e-71	DKK1	protein_coding	dickkopf WNT signaling pathway inhibitor 1 [Source:HGNC Symbol;Acc:HGNC:2891]
ENSG00000168404	1840.41	621.536	1.56519	2.95916	8.92742e-127	7.58292e-125	MLKL	protein_coding	mixed lineage kinase domain like pseudokinase [Source:HGNC Symbol;Acc:HGNC:26617]
ENSG00000226380	16.8755	5.75382	1.56059	2.94974	0.0109261	0.0269814	LINC-PINT	lincRNA	long intergenic non-protein coding RNA, p53 induced transcript [Source:NCBI gene;Acc:378805]
ENSG00000151014	239.205	81.1787	1.55841	2.94529	6.85754e-20	6.4774e-19	NOCT	protein_coding	nocturnin [Source:HGNC Symbol;Acc:HGNC:14254]
ENSG00000160326	2520.1	858.879	1.55362	2.93553	1.00992e-145	1.02862e-143	SLC2A6	protein_coding	solute carrier family 2 member 6 [Source:HGNC Symbol;Acc:HGNC:11011]
ENSG00000170522	424.026	144.437	1.55335	2.93497	1.10368e-34	1.83341e-33	ELOVL6	protein_coding	ELOVL fatty acid elongase 6 [Source:HGNC Symbol;Acc:HGNC:15829]
ENSG00000151726	439.707	150.019	1.55152	2.93127	2.12314e-33	3.38455e-32	ACSL1	protein_coding	acyl-CoA synthetase long chain family member 1 [Source:HGNC Symbol;Acc:HGNC:3569]
ENSG00000169136	293.189	100.093	1.54927	2.92669	7.23875e-24	8.12248e-23	ATF5	protein_coding	activating transcription factor 5 [Source:HGNC Symbol;Acc:HGNC:790]
ENSG00000228261	33.0568	11.2925	1.54458	2.91719	0.000823016	0.00246752	AL162742.1	lincRNA	uncharacterized LOC101927472 [Source:NCBI gene;Acc:101927472]
ENSG00000102760	41.1355	14.1026	1.5374	2.90272	0.000167646	0.000551043	RGCC	protein_coding	regulator of cell cycle [Source:HGNC Symbol;Acc:HGNC:20369]
ENSG00000116815	648.338	223.827	1.535	2.89789	1.11794e-50	2.85302e-49	CD58	protein_coding	CD58 molecule [Source:HGNC Symbol;Acc:HGNC:1688]
ENSG00000230982	21.0411	7.28119	1.53149	2.89085	0.00569707	0.0148455	DSTNP1	processed_pseudogene	destrin, actin depolymerizing factor pseudogene 1 [Source:HGNC Symbol;Acc:HGNC:23769]
ENSG00000215559	23.7841	8.23342	1.53144	2.89075	0.00340344	0.00925889	ANKRD20A11P	transcribed_unprocessed_pseudogene	ankyrin repeat domain 20 family member A11, pseudogene [Source:HGNC Symbol;Acc:HGNC:42024]
ENSG00000100644	7397.68	2559.03	1.53092	2.8897	1.00002e-282	3.00127e-280	HIF1A	protein_coding	hypoxia inducible factor 1 subunit alpha [Source:HGNC Symbol;Acc:HGNC:4910]
ENSG00000137331	3671.39	1271.54	1.53	2.88786	3.47697e-176	4.77214e-174	IER3	protein_coding	immediate early response 3 [Source:HGNC Symbol;Acc:HGNC:5392]
ENSG00000172000	378.187	131.141	1.52881	2.88548	4.55721e-31	6.70008e-30	ZNF556	protein_coding	zinc finger protein 556 [Source:HGNC Symbol;Acc:HGNC:25669]
ENSG00000120694	4660.87	1618.93	1.52579	2.87945	6.6278e-243	1.49185e-240	HSPH1	protein_coding	heat shock protein family H (Hsp110) member 1 [Source:HGNC Symbol;Acc:HGNC:16969]
ENSG00000174028	92.7561	32.4593	1.51242	2.85288	1.6797e-08	8.08044e-08	FAM3C2	processed_pseudogene	family with sequence similarity 3 member C2 (pseudogene) [Source:HGNC Symbol;Acc:HGNC:34501]
ENSG00000102265	4665.36	1637.96	1.51081	2.8497	4.50092e-170	5.78921e-168	TIMP1	protein_coding	TIMP metallopeptidase inhibitor 1 [Source:HGNC Symbol;Acc:HGNC:11820]
ENSG00000164949	278.754	98.2353	1.50585	2.83993	8.93355e-23	9.55728e-22	GEM	protein_coding	GTP binding protein overexpressed in skeletal muscle [Source:HGNC Symbol;Acc:HGNC:4234]
ENSG00000256633	23.0898	8.05694	1.50541	2.83905	0.00520881	0.0136937	AP005019.1	antisense	novel transcript
ENSG00000188763	182.451	64.5939	1.49879	2.82606	6.25531e-16	4.87369e-15	FZD9	protein_coding	frizzled class receptor 9 [Source:HGNC Symbol;Acc:HGNC:4047]
ENSG00000136630	669.044	237.164	1.49507	2.81878	2.19212e-47	5.1452e-46	HLX	protein_coding	H2.0 like homeobox [Source:HGNC Symbol;Acc:HGNC:4978]
ENSG00000157399	134.913	47.9498	1.4949	2.81844	1.63152e-11	9.74882e-11	ARSE	protein_coding	arylsulfatase E [Source:HGNC Symbol;Acc:HGNC:719]
ENSG00000151743	198.978	70.7205	1.49431	2.81729	5.6685e-17	4.68917e-16	AMN1	protein_coding	antagonist of mitotic exit network 1 homolog [Source:HGNC Symbol;Acc:HGNC:27281]
ENSG00000100906	1819.11	648.312	1.48946	2.80783	2.03266e-102	1.32618e-100	NFKBIA	protein_coding	NFKB inhibitor alpha [Source:HGNC Symbol;Acc:HGNC:7797]
ENSG00000183196	97.0882	34.5042	1.4877	2.80441	2.33411e-08	1.11452e-07	CHST6	protein_coding	carbohydrate sulfotransferase 6 [Source:HGNC Symbol;Acc:HGNC:6938]
ENSG00000119514	46.947	16.8078	1.48336	2.796	5.81827e-05	0.000202291	GALNT12	protein_coding	polypeptide N-acetylgalactosaminyltransferase 12 [Source:HGNC Symbol;Acc:HGNC:19877]
ENSG00000124116	29.3167	10.5683	1.48046	2.79037	0.00170601	0.00487814	WFDC3	protein_coding	WAP four-disulfide core domain 3 [Source:HGNC Symbol;Acc:HGNC:15957]
ENSG00000237074	34.1828	12.2214	1.47694	2.78357	0.000621981	0.00189653	AL596218.1	lincRNA	novel transcript
ENSG00000173692	2708.86	974.703	1.47536	2.78053	5.60731e-142	5.53574e-140	PSMD1	protein_coding	proteasome 26S subunit, non-ATPase 1 [Source:HGNC Symbol;Acc:HGNC:9554]
ENSG00000164687	384.744	138.972	1.47486	2.77956	1.0079e-20	9.84672e-20	FABP5	protein_coding	fatty acid binding protein 5 [Source:HGNC Symbol;Acc:HGNC:3560]
ENSG00000126010	19.9365	7.16843	1.46694	2.76436	0.0102855	0.025534	GRPR	protein_coding	gastrin releasing peptide receptor [Source:HGNC Symbol;Acc:HGNC:4609]
ENSG00000106537	1283.43	466.604	1.46003	2.75115	3.22456e-82	1.50898e-80	TSPAN13	protein_coding	tetraspanin 13 [Source:HGNC Symbol;Acc:HGNC:21643]
ENSG00000275202	348.713	127.072	1.45929	2.74972	1.89444e-26	2.369e-25	AL161421.1	antisense	novel transcript, antisense to FNDC3A
ENSG00000253106	38.3092	13.9511	1.45876	2.74871	0.000263809	0.000846603	AC090198.1	antisense	novel transcript, antisense to TATDN1
ENSG00000100116	489.89	178.833	1.45827	2.74779	3.10225e-31	4.59398e-30	GCAT	protein_coding	glycine C-acetyltransferase [Source:HGNC Symbol;Acc:HGNC:4188]
ENSG00000147383	1514.18	550.953	1.45782	2.74692	4.61656e-92	2.59138e-90	NSDHL	protein_coding	NAD(P) dependent steroid dehydrogenase-like [Source:HGNC Symbol;Acc:HGNC:13398]
ENSG00000257605	30.7134	11.3113	1.4544	2.74042	0.00225187	0.00632326	AC073611.1	antisense	novel transcript, antisense to PFDN5 and C12orf10
ENSG00000159199	2944.42	1075.54	1.45401	2.73969	6.68295e-149	7.12922e-147	ATP5MC1	protein_coding	ATP synthase membrane subunit c locus 1 [Source:HGNC Symbol;Acc:HGNC:841]
ENSG00000139985	26.1388	9.60748	1.45338	2.73849	0.00356426	0.00965903	ADAM21	protein_coding	ADAM metallopeptidase domain 21 [Source:HGNC Symbol;Acc:HGNC:200]
ENSG00000105835	3700.35	1352.24	1.45297	2.7377	1.55205e-192	2.42605e-190	NAMPT	protein_coding	nicotinamide phosphoribosyltransferase [Source:HGNC Symbol;Acc:HGNC:30092]
ENSG00000214026	332.785	121.666	1.45217	2.73619	1.57755e-05	5.87314e-05	MRPL23	protein_coding	mitochondrial ribosomal protein L23 [Source:HGNC Symbol;Acc:HGNC:10322]
ENSG00000156011	1220.7	445.369	1.4519	2.73569	3.57757e-66	1.26616e-64	PSD3	protein_coding	pleckstrin and Sec7 domain containing 3 [Source:HGNC Symbol;Acc:HGNC:19093]
ENSG00000266278	38.4065	14.1405	1.45047	2.73296	0.000627381	0.00191196	LINC01910	lincRNA	long intergenic non-protein coding RNA 1910 [Source:HGNC Symbol;Acc:HGNC:52729]
ENSG00000145220	1315.96	482.252	1.45026	2.73257	1.75036e-75	7.28262e-74	LYAR	protein_coding	Ly1 antibody reactive [Source:HGNC Symbol;Acc:HGNC:26021]
ENSG00000173918	57.9018	21.2047	1.44992	2.73193	1.0845e-05	4.11305e-05	C1QTNF1	protein_coding	C1q and TNF related 1 [Source:HGNC Symbol;Acc:HGNC:14324]
ENSG00000144959	996.157	364.53	1.44949	2.73111	1.54607e-65	5.37046e-64	NCEH1	protein_coding	neutral cholesterol ester hydrolase 1 [Source:HGNC Symbol;Acc:HGNC:29260]
ENSG00000121390	1155.61	423.299	1.44898	2.73014	1.24317e-59	3.83323e-58	PSPC1	protein_coding	paraspeckle component 1 [Source:HGNC Symbol;Acc:HGNC:20320]
ENSG00000111846	686.781	251.656	1.44804	2.72838	3.31735e-44	7.24955e-43	GCNT2	protein_coding	glucosaminyl (N-acetyl) transferase 2 (I blood group) [Source:HGNC Symbol;Acc:HGNC:4204]
ENSG00000181104	575.088	211.33	1.44622	2.72493	5.40446e-40	1.04689e-38	F2R	protein_coding	coagulation factor II thrombin receptor [Source:HGNC Symbol;Acc:HGNC:3537]
ENSG00000134215	133.828	49.2154	1.44584	2.72422	1.95276e-11	1.15822e-10	VAV3	protein_coding	vav guanine nucleotide exchange factor 3 [Source:HGNC Symbol;Acc:HGNC:12659]
ENSG00000269825	228.406	83.8521	1.44322	2.71927	3.90023e-18	3.41066e-17	AC022150.4	sense_intronic	novel transcript, sense intronic to ZNF83
ENSG00000162909	14619.3	5377.96	1.4429	2.71867	0	0	CAPN2	protein_coding	calpain 2 [Source:HGNC Symbol;Acc:HGNC:1479]
ENSG00000142197	431.467	158.722	1.44249	2.7179	3.85202e-32	5.8983e-31	DOP1B	protein_coding	DOP1 leucine zipper like protein B [Source:HGNC Symbol;Acc:HGNC:1291]
ENSG00000100003	181.86	66.5675	1.44236	2.71766	3.97242e-13	2.6384e-12	SEC14L2	protein_coding	SEC14 like lipid binding 2 [Source:HGNC Symbol;Acc:HGNC:10699]
ENSG00000132938	43.5541	15.9813	1.43935	2.71199	0.000211642	0.000687821	MTUS2	protein_coding	microtubule associated scaffold protein 2 [Source:HGNC Symbol;Acc:HGNC:20595]
ENSG00000120051	24.1116	9.00047	1.43193	2.69807	0.00886535	0.0222902	CFAP58	protein_coding	cilia and flagella associated protein 58 [Source:HGNC Symbol;Acc:HGNC:26676]
ENSG00000123609	204.222	75.8484	1.43097	2.69629	1.01681e-14	7.4334e-14	NMI	protein_coding	N-myc and STAT interactor [Source:HGNC Symbol;Acc:HGNC:7854]
ENSG00000159231	35.7726	13.2778	1.43046	2.69533	0.000805702	0.00241876	CBR3	protein_coding	carbonyl reductase 3 [Source:HGNC Symbol;Acc:HGNC:1549]
ENSG00000168993	292.929	108.889	1.42805	2.69083	1.64687e-21	1.65859e-20	CPLX1	protein_coding	complexin 1 [Source:HGNC Symbol;Acc:HGNC:2309]
ENSG00000186480	4040.83	1502.67	1.42639	2.68773	6.90164e-187	1.04965e-184	INSIG1	protein_coding	insulin induced gene 1 [Source:HGNC Symbol;Acc:HGNC:6083]
ENSG00000168785	55.4088	20.7294	1.42453	2.68428	4.02504e-05	0.000142766	TSPAN5	protein_coding	tetraspanin 5 [Source:HGNC Symbol;Acc:HGNC:17753]
ENSG00000120875	1567.15	584.503	1.42335	2.68208	4.53915e-96	2.69583e-94	DUSP4	protein_coding	dual specificity phosphatase 4 [Source:HGNC Symbol;Acc:HGNC:3070]
ENSG00000160886	3569.17	1331.65	1.42298	2.68139	1.02333e-151	1.10741e-149	LY6K	protein_coding	lymphocyte antigen 6 family member K [Source:HGNC Symbol;Acc:HGNC:24225]
ENSG00000110921	1250.11	466.335	1.42278	2.68102	1.42924e-68	5.29996e-67	MVK	protein_coding	mevalonate kinase [Source:HGNC Symbol;Acc:HGNC:7530]
ENSG00000133935	1524.44	570.469	1.41891	2.67384	3.21876e-81	1.49076e-79	ERG28	protein_coding	ergosterol biosynthesis 28 homolog [Source:HGNC Symbol;Acc:HGNC:1187]
ENSG00000227467	1077.23	403.509	1.41799	2.67214	2.44178e-66	8.65545e-65	LINC01537	lincRNA	long intergenic non-protein coding RNA 1537 [Source:HGNC Symbol;Acc:HGNC:51301]
ENSG00000135829	7406.73	2771.89	1.41747	2.67117	2.09473e-280	5.8938e-278	DHX9	protein_coding	DExH-box helicase 9 [Source:HGNC Symbol;Acc:HGNC:2750]
ENSG00000129255	1495.5	560.842	1.41528	2.66711	1.61417e-74	6.63019e-73	MPDU1	protein_coding	mannose-P-dolichol utilization defect 1 [Source:HGNC Symbol;Acc:HGNC:7207]
ENSG00000064763	158.33	59.4135	1.41426	2.66522	2.2123e-11	1.30769e-10	FAR2	protein_coding	fatty acyl-CoA reductase 2 [Source:HGNC Symbol;Acc:HGNC:25531]
ENSG00000164520	186.231	69.8898	1.41384	2.66445	8.11494e-15	5.96535e-14	RAET1E	protein_coding	retinoic acid early transcript 1E [Source:HGNC Symbol;Acc:HGNC:16793]
ENSG00000204386	1263.04	476.098	1.40852	2.65465	6.05914e-76	2.53504e-74	NEU1	protein_coding	neuraminidase 1 [Source:HGNC Symbol;Acc:HGNC:7758]
ENSG00000232034	34.8386	13.0076	1.40795	2.6536	0.00150159	0.00433047	AC092168.2	sense_intronic	novel transcript
ENSG00000283930	36.686	13.7531	1.40658	2.65108	0.00100118	0.0029613	AL117339.5	protein_coding	novel transcript
ENSG00000065320	206.219	78.119	1.39782	2.63503	7.77572e-15	5.7216e-14	NTN1	protein_coding	netrin 1 [Source:HGNC Symbol;Acc:HGNC:8029]
ENSG00000141441	368.439	139.557	1.39781	2.63502	3.33147e-26	4.12248e-25	GAREM1	protein_coding	GRB2 associated regulator of MAPK1 subtype 1 [Source:HGNC Symbol;Acc:HGNC:26136]
ENSG00000131459	3281.55	1248.4	1.39442	2.62883	1.70212e-157	2.01647e-155	GFPT2	protein_coding	glutamine-fructose-6-phosphate transaminase 2 [Source:HGNC Symbol;Acc:HGNC:4242]
ENSG00000105855	486.596	185.25	1.394	2.62806	7.45243e-32	1.12885e-30	ITGB8	protein_coding	integrin subunit beta 8 [Source:HGNC Symbol;Acc:HGNC:6163]
ENSG00000261553	28.2449	10.7578	1.39334	2.62685	0.00264776	0.00735056	AL137782.1	processed_transcript	novel transcript
ENSG00000128617	85.2228	32.4378	1.39039	2.6215	1.77948e-07	7.92839e-07	OPN1SW	protein_coding	opsin 1, short wave sensitive [Source:HGNC Symbol;Acc:HGNC:1012]
ENSG00000142227	2153.48	823.042	1.38782	2.61683	4.59118e-109	3.20941e-107	EMP3	protein_coding	epithelial membrane protein 3 [Source:HGNC Symbol;Acc:HGNC:3335]
ENSG00000124145	4399.77	1682.53	1.38713	2.61559	1.08816e-207	1.97527e-205	SDC4	protein_coding	syndecan 4 [Source:HGNC Symbol;Acc:HGNC:10661]
ENSG00000089847	62.7957	23.9762	1.3871	2.61553	8.78487e-06	3.35833e-05	ANKRD24	protein_coding	ankyrin repeat domain 24 [Source:HGNC Symbol;Acc:HGNC:29424]
ENSG00000263528	382.269	145.835	1.38528	2.61223	9.9661e-22	1.01185e-20	IKBKE	protein_coding	inhibitor of nuclear factor kappa B kinase subunit epsilon [Source:HGNC Symbol;Acc:HGNC:14552]
ENSG00000266124	44.521	17.042	1.38358	2.60915	0.000225727	0.000731588	MIR5587	miRNA	microRNA 5587 [Source:HGNC Symbol;Acc:HGNC:43508]
ENSG00000143384	17994.4	6912.15	1.38023	2.60309	0	0	MCL1	protein_coding	MCL1, BCL2 family apoptosis regulator [Source:HGNC Symbol;Acc:HGNC:6943]
ENSG00000102287	4649.45	1787.06	1.3793	2.60142	5.62633e-168	7.11477e-166	GABRE	protein_coding	gamma-aminobutyric acid type A receptor epsilon subunit [Source:HGNC Symbol;Acc:HGNC:4085]
ENSG00000163235	125.805	48.4018	1.37842	2.59984	3.69881e-10	2.01785e-09	TGFA	protein_coding	transforming growth factor alpha [Source:HGNC Symbol;Acc:HGNC:11765]
ENSG00000234745	1757.67	677.757	1.37668	2.59671	1.0585e-77	4.5907e-76	HLA-B	protein_coding	major histocompatibility complex, class I, B [Source:HGNC Symbol;Acc:HGNC:4932]
ENSG00000174130	389.891	149.822	1.37662	2.5966	2.5006e-25	2.99713e-24	TLR6	protein_coding	toll like receptor 6 [Source:HGNC Symbol;Acc:HGNC:16711]
ENSG00000131061	303.071	116.669	1.37544	2.59447	4.23997e-20	4.04568e-19	ZNF341	protein_coding	zinc finger protein 341 [Source:HGNC Symbol;Acc:HGNC:15992]
ENSG00000231721	204.772	78.818	1.37542	2.59443	3.06413e-15	2.30362e-14	LINC-PINT	processed_transcript	long intergenic non-protein coding RNA, p53 induced transcript [Source:HGNC Symbol;Acc:HGNC:26885]
ENSG00000163565	646.167	249.209	1.37536	2.59433	2.33642e-42	4.86048e-41	IFI16	protein_coding	interferon gamma inducible protein 16 [Source:HGNC Symbol;Acc:HGNC:5395]
ENSG00000015475	1725.71	666.041	1.37455	2.59288	1.59199e-97	9.73751e-96	BID	protein_coding	BH3 interacting domain death agonist [Source:HGNC Symbol;Acc:HGNC:1050]
ENSG00000156017	423.808	163.952	1.37302	2.59013	1.75647e-27	2.29596e-26	CARNMT1	protein_coding	carnosine N-methyltransferase 1 [Source:HGNC Symbol;Acc:HGNC:23435]
ENSG00000159063	1764.03	681.114	1.37247	2.58913	8.81374e-89	4.57116e-87	ALG8	protein_coding	ALG8, alpha-1,3-glucosyltransferase [Source:HGNC Symbol;Acc:HGNC:23161]
ENSG00000159128	864.468	334.21	1.37077	2.58608	4.43184e-55	1.2423e-53	IFNGR2	protein_coding	interferon gamma receptor 2 [Source:HGNC Symbol;Acc:HGNC:5440]
ENSG00000178105	1110.56	430.245	1.36868	2.58235	1.37669e-64	4.68804e-63	DDX10	protein_coding	DEAD-box helicase 10 [Source:HGNC Symbol;Acc:HGNC:2735]
ENSG00000067798	27.8814	10.8791	1.36531	2.57632	0.006514	0.0167934	NAV3	protein_coding	neuron navigator 3 [Source:HGNC Symbol;Acc:HGNC:15998]
ENSG00000143507	219.848	85.369	1.36426	2.57445	4.02698e-15	3.00741e-14	DUSP10	protein_coding	dual specificity phosphatase 10 [Source:HGNC Symbol;Acc:HGNC:3065]
ENSG00000103018	9107.67	3540.19	1.36333	2.57279	7.12647e-282	2.11066e-279	CYB5B	protein_coding	cytochrome b5 type B [Source:HGNC Symbol;Acc:HGNC:24374]
ENSG00000268812	17.9024	6.99792	1.35981	2.56652	0.0182169	0.0428693	AC004264.1	antisense	uncharacterized LOC91370 [Source:NCBI gene;Acc:91370]
ENSG00000233429	757.129	296.847	1.3519	2.55248	8.10787e-45	1.80158e-43	HOTAIRM1	antisense	HOXA transcript antisense RNA, myeloid-specific 1 [Source:HGNC Symbol;Acc:HGNC:37117]
ENSG00000164934	1966.09	770.682	1.35183	2.55236	2.15614e-96	1.29076e-94	DCAF13	protein_coding	DDB1 and CUL4 associated factor 13 [Source:HGNC Symbol;Acc:HGNC:24535]
ENSG00000221995	69.8992	27.3082	1.35159	2.55193	7.28018e-06	2.80311e-05	TIAF1	protein_coding	TGFB1-induced anti-apoptotic factor 1 [Source:HGNC Symbol;Acc:HGNC:11803]
ENSG00000152990	1150.31	452.931	1.345	2.5403	1.56127e-61	5.04922e-60	ADGRA3	protein_coding	adhesion G protein-coupled receptor A3 [Source:HGNC Symbol;Acc:HGNC:13839]
ENSG00000133805	204.278	80.4986	1.34269	2.53624	4.43224e-14	3.11961e-13	AMPD3	protein_coding	adenosine monophosphate deaminase 3 [Source:HGNC Symbol;Acc:HGNC:470]
ENSG00000132196	944.62	373.096	1.34136	2.5339	3.86723e-49	9.49265e-48	HSD17B7	protein_coding	hydroxysteroid 17-beta dehydrogenase 7 [Source:HGNC Symbol;Acc:HGNC:5215]
ENSG00000146072	1345.75	531.027	1.3404	2.53222	4.467e-70	1.72762e-68	TNFRSF21	protein_coding	TNF receptor superfamily member 21 [Source:HGNC Symbol;Acc:HGNC:13469]
ENSG00000189143	1659.86	657.209	1.33728	2.52674	2.60815e-88	1.33424e-86	CLDN4	protein_coding	claudin 4 [Source:HGNC Symbol;Acc:HGNC:2046]
ENSG00000234964	53.0843	21.1237	1.33717	2.52656	0.00012374	0.000413427	FABP5P7	processed_pseudogene	fatty acid binding protein 5 pseudogene 7 [Source:HGNC Symbol;Acc:HGNC:31070]
ENSG00000259120	23.0822	9.12623	1.33578	2.52412	0.00913426	0.0228957	SMIM6	protein_coding	small integral membrane protein 6 [Source:HGNC Symbol;Acc:HGNC:40032]
ENSG00000274414	21.392	8.48054	1.33022	2.51441	0.0156667	0.0373561	AL121772.1	lincRNA	novel transcript
ENSG00000167553	11170.1	4459.32	1.32524	2.50575	5.36465e-227	1.07815e-224	TUBA1C	protein_coding	tubulin alpha 1c [Source:HGNC Symbol;Acc:HGNC:20768]
ENSG00000173210	164.007	65.7442	1.31874	2.49448	1.25714e-11	7.5802e-11	ABLIM3	protein_coding	actin binding LIM protein family member 3 [Source:HGNC Symbol;Acc:HGNC:29132]
ENSG00000133983	53.8398	21.6541	1.31834	2.49379	7.16949e-05	0.000246454	COX16	protein_coding	cytochrome c oxidase assembly factor COX16 [Source:HGNC Symbol;Acc:HGNC:20213]
ENSG00000131019	28.9866	11.5783	1.31676	2.49107	0.00429259	0.011463	ULBP3	protein_coding	UL16 binding protein 3 [Source:HGNC Symbol;Acc:HGNC:14895]
ENSG00000068366	2827.5	1137.01	1.31332	2.48512	1.57728e-131	1.39776e-129	ACSL4	protein_coding	acyl-CoA synthetase long chain family member 4 [Source:HGNC Symbol;Acc:HGNC:3571]
ENSG00000135540	107.178	42.989	1.31319	2.48491	7.46938e-08	3.42979e-07	NHSL1	protein_coding	NHS like 1 [Source:HGNC Symbol;Acc:HGNC:21021]
ENSG00000125398	198.623	79.8891	1.31294	2.48447	2.43394e-13	1.63393e-12	SOX9	protein_coding	SRY-box 9 [Source:HGNC Symbol;Acc:HGNC:11204]
ENSG00000179148	141.087	56.7721	1.3114	2.48182	2.63054e-10	1.44911e-09	ALOXE3	protein_coding	arachidonate lipoxygenase 3 [Source:HGNC Symbol;Acc:HGNC:13743]
ENSG00000144381	21242.3	8567.38	1.31016	2.47969	0	0	HSPD1	protein_coding	heat shock protein family D (Hsp60) member 1 [Source:HGNC Symbol;Acc:HGNC:5261]
ENSG00000126106	188.455	75.9803	1.30887	2.47747	1.5896e-12	1.01706e-11	TMEM53	protein_coding	transmembrane protein 53 [Source:HGNC Symbol;Acc:HGNC:26186]
ENSG00000167703	1599.05	646.486	1.30774	2.47553	2.05986e-71	8.13429e-70	SLC43A2	protein_coding	solute carrier family 43 member 2 [Source:HGNC Symbol;Acc:HGNC:23087]
ENSG00000096060	1709.65	690.95	1.30635	2.47315	4.82495e-78	2.11293e-76	FKBP5	protein_coding	FK506 binding protein 5 [Source:HGNC Symbol;Acc:HGNC:3721]
ENSG00000161011	15428.7	6244.57	1.30503	2.4709	2.81535e-276	7.82356e-274	SQSTM1	protein_coding	sequestosome 1 [Source:HGNC Symbol;Acc:HGNC:11280]
ENSG00000082153	15274.1	6186.01	1.30391	2.46897	0	0	BZW1	protein_coding	basic leucine zipper and W2 domains 1 [Source:HGNC Symbol;Acc:HGNC:18380]
ENSG00000170425	545.831	220.809	1.30378	2.46875	8.92798e-34	1.44161e-32	ADORA2B	protein_coding	adenosine A2b receptor [Source:HGNC Symbol;Acc:HGNC:264]
ENSG00000163545	462.665	187.364	1.3036	2.46845	1.06509e-28	1.44249e-27	NUAK2	protein_coding	NUAK family kinase 2 [Source:HGNC Symbol;Acc:HGNC:29558]
ENSG00000159167	191.626	77.5421	1.30333	2.46797	7.5395e-13	4.92331e-12	STC1	protein_coding	stanniocalcin 1 [Source:HGNC Symbol;Acc:HGNC:11373]
ENSG00000246334	262.565	106.396	1.30331	2.46794	3.52097e-16	2.78572e-15	PRR7-AS1	antisense	PRR7 antisense RNA 1 [Source:HGNC Symbol;Acc:HGNC:27961]
ENSG00000237523	377.118	153.042	1.30327	2.46787	8.40125e-23	9.00065e-22	LINC00857	lincRNA	long intergenic non-protein coding RNA 857 [Source:HGNC Symbol;Acc:HGNC:45114]
ENSG00000064393	1513.59	612.852	1.30205	2.46579	9.20124e-48	2.17097e-46	HIPK2	protein_coding	homeodomain interacting protein kinase 2 [Source:HGNC Symbol;Acc:HGNC:14402]
ENSG00000102393	1740.5	705.641	1.30145	2.46476	4.57803e-76	1.92611e-74	GLA	protein_coding	galactosidase alpha [Source:HGNC Symbol;Acc:HGNC:4296]
ENSG00000250303	93.0837	37.8842	1.3012	2.46434	5.17203e-07	2.21199e-06	AP002884.1	lincRNA	uncharacterized LOC283140 [Source:NCBI gene;Acc:283140]
ENSG00000196352	35231.9	14299.8	1.30093	2.46388	0	0	CD55	protein_coding	CD55 molecule (Cromer blood group) [Source:HGNC Symbol;Acc:HGNC:2665]
ENSG00000160712	825.287	335.146	1.29858	2.45986	3.44277e-48	8.25275e-47	IL6R	protein_coding	interleukin 6 receptor [Source:HGNC Symbol;Acc:HGNC:6019]
ENSG00000235721	30.5903	12.3196	1.29811	2.45907	0.00749763	0.0191061	AC013268.3	processed_pseudogene	pseudogene similar to part of zinc finger protein 532 (ZNF532)
ENSG00000254109	24.1015	9.82274	1.29685	2.45692	0.00913319	0.0228955	RBPMS-AS1	antisense	RBPMS antisense RNA 1 [Source:HGNC Symbol;Acc:HGNC:48721]
ENSG00000105246	196.221	79.8459	1.29613	2.45569	1.17641e-10	6.61996e-10	EBI3	protein_coding	Epstein-Barr virus induced 3 [Source:HGNC Symbol;Acc:HGNC:3129]
ENSG00000118246	799.461	325.579	1.29606	2.45558	7.68138e-48	1.81618e-46	FASTKD2	protein_coding	FAST kinase domains 2 [Source:HGNC Symbol;Acc:HGNC:29160]
ENSG00000149289	736.365	299.618	1.29547	2.45457	1.78265e-36	3.11052e-35	ZC3H12C	protein_coding	zinc finger CCCH-type containing 12C [Source:HGNC Symbol;Acc:HGNC:29362]
ENSG00000111331	3311.55	1349.11	1.29497	2.45371	1.48327e-145	1.50392e-143	OAS3	protein_coding	2'-5'-oligoadenylate synthetase 3 [Source:HGNC Symbol;Acc:HGNC:8088]
ENSG00000159256	619.278	252.718	1.29313	2.45059	7.26685e-37	1.28089e-35	MORC3	protein_coding	MORC family CW-type zinc finger 3 [Source:HGNC Symbol;Acc:HGNC:23572]
ENSG00000125864	271.402	110.808	1.29304	2.45043	2.91526e-18	2.56326e-17	BFSP1	protein_coding	beaded filament structural protein 1 [Source:HGNC Symbol;Acc:HGNC:1040]
ENSG00000138100	19.9953	8.12925	1.29125	2.4474	0.0209391	0.0485745	TRIM54	protein_coding	tripartite motif containing 54 [Source:HGNC Symbol;Acc:HGNC:16008]
ENSG00000183684	3227.04	1319.93	1.29084	2.4467	4.54932e-86	2.21168e-84	ALYREF	protein_coding	Aly/REF export factor [Source:HGNC Symbol;Acc:HGNC:19071]
ENSG00000004478	6085.46	2488.42	1.29051	2.44614	2.304e-179	3.26169e-177	FKBP4	protein_coding	FK506 binding protein 4 [Source:HGNC Symbol;Acc:HGNC:3720]
ENSG00000123416	19021.5	7779.47	1.28992	2.44514	2.68222e-233	5.64244e-231	TUBA1B	protein_coding	tubulin alpha 1b [Source:HGNC Symbol;Acc:HGNC:18809]
ENSG00000140057	51.6162	21.1006	1.2887	2.44308	0.000226852	0.000735024	AK7	protein_coding	adenylate kinase 7 [Source:HGNC Symbol;Acc:HGNC:20091]
ENSG00000126067	3904.98	1599.81	1.28749	2.44103	6.86533e-147	7.05624e-145	PSMB2	protein_coding	proteasome subunit beta 2 [Source:HGNC Symbol;Acc:HGNC:9539]
ENSG00000212232	66.888	27.3701	1.28587	2.4383	2.57704e-05	9.35287e-05	SNORD17	snoRNA	small nucleolar RNA, C/D box 17 [Source:HGNC Symbol;Acc:HGNC:32713]
ENSG00000179750	676.179	277.615	1.28543	2.43754	1.51542e-39	2.88827e-38	APOBEC3B	protein_coding	apolipoprotein B mRNA editing enzyme catalytic subunit 3B [Source:HGNC Symbol;Acc:HGNC:17352]
ENSG00000229644	386.404	158.556	1.28537	2.43745	1.51165e-24	1.7539e-23	NAMPTP1	processed_pseudogene	nicotinamide phosphoribosyltransferase pseudogene 1 [Source:HGNC Symbol;Acc:HGNC:17633]
ENSG00000172893	7529.22	3091.7	1.28431	2.43566	2.94922e-212	5.5785e-210	DHCR7	protein_coding	7-dehydrocholesterol reductase [Source:HGNC Symbol;Acc:HGNC:2860]
ENSG00000132170	1238.4	509.306	1.28282	2.43314	1.3403e-62	4.41709e-61	PPARG	protein_coding	peroxisome proliferator activated receptor gamma [Source:HGNC Symbol;Acc:HGNC:9236]
ENSG00000204267	1144.82	470.674	1.28174	2.43133	1.39767e-59	4.29199e-58	TAP2	protein_coding	transporter 2, ATP binding cassette subfamily B member [Source:HGNC Symbol;Acc:HGNC:44]
ENSG00000107960	528.373	217.377	1.28134	2.43065	4.31222e-32	6.58953e-31	STN1	protein_coding	STN1, CST complex subunit [Source:HGNC Symbol;Acc:HGNC:26200]
ENSG00000239264	910.202	374.54	1.2801	2.42856	4.61434e-51	1.19384e-49	TXNDC5	protein_coding	thioredoxin domain containing 5 [Source:HGNC Symbol;Acc:HGNC:21073]
ENSG00000144063	146.848	60.5698	1.27945	2.42746	8.91692e-10	4.75393e-09	MALL	protein_coding	mal, T cell differentiation protein like [Source:HGNC Symbol;Acc:HGNC:6818]
ENSG00000033100	2367.74	978.482	1.27369	2.41779	2.19459e-100	1.39543e-98	CHPF2	protein_coding	chondroitin polymerizing factor 2 [Source:HGNC Symbol;Acc:HGNC:29270]
ENSG00000253368	719.867	298.027	1.27319	2.41695	7.59259e-39	1.42656e-37	TRNP1	protein_coding	TMF1-regulated nuclear protein 1 [Source:HGNC Symbol;Acc:HGNC:34348]
ENSG00000105737	23.0513	9.58169	1.27308	2.41678	0.0178611	0.0421091	GRIK5	protein_coding	glutamate ionotropic receptor kainate type subunit 5 [Source:HGNC Symbol;Acc:HGNC:4583]
ENSG00000162407	395.065	163.32	1.27261	2.41598	2.59957e-23	2.82675e-22	PLPP3	protein_coding	phospholipid phosphatase 3 [Source:HGNC Symbol;Acc:HGNC:9229]
ENSG00000226887	206.684	85.8873	1.27021	2.41196	6.32891e-13	4.15207e-12	ERVMER34-1	protein_coding	endogenous retrovirus group MER34 member 1, envelope [Source:HGNC Symbol;Acc:HGNC:42970]
ENSG00000101605	58.6504	24.3472	1.26814	2.4085	0.000127291	0.000424477	MYOM1	protein_coding	myomesin 1 [Source:HGNC Symbol;Acc:HGNC:7613]
ENSG00000169962	321.383	133.154	1.26611	2.40512	7.96902e-17	6.53459e-16	TAS1R3	protein_coding	taste 1 receptor member 3 [Source:HGNC Symbol;Acc:HGNC:15661]
ENSG00000164070	1219.73	507.257	1.26561	2.40429	6.37562e-66	2.24233e-64	HSPA4L	protein_coding	heat shock protein family A (Hsp70) member 4 like [Source:HGNC Symbol;Acc:HGNC:17041]
ENSG00000099203	372.467	155.029	1.26478	2.40291	4.01194e-22	4.16343e-21	TMED1	protein_coding	transmembrane p24 trafficking protein 1 [Source:HGNC Symbol;Acc:HGNC:17291]
ENSG00000109814	3252.78	1354	1.26412	2.40181	7.22852e-130	6.35573e-128	UGDH	protein_coding	UDP-glucose 6-dehydrogenase [Source:HGNC Symbol;Acc:HGNC:12525]
ENSG00000116266	1024.34	427.062	1.26344	2.40067	8.01376e-55	2.22694e-53	STXBP3	protein_coding	syntaxin binding protein 3 [Source:HGNC Symbol;Acc:HGNC:11446]
ENSG00000136040	40.4135	16.8844	1.26322	2.4003	0.00102392	0.00302274	PLXNC1	protein_coding	plexin C1 [Source:HGNC Symbol;Acc:HGNC:9106]
ENSG00000225339	23.4976	9.77369	1.26261	2.3993	0.0116438	0.0285501	AL354740.1	processed_transcript	novel transcript, antisense to C6orf1
ENSG00000123342	26.515	11.0497	1.2622	2.39862	0.00873351	0.021994	MMP19	protein_coding	matrix metallopeptidase 19 [Source:HGNC Symbol;Acc:HGNC:7165]
ENSG00000233461	262.549	109.983	1.25991	2.3948	3.98996e-14	2.81007e-13	AL445524.1	antisense	novel transcript
ENSG00000164430	734.971	307.128	1.25968	2.39442	2.41383e-37	4.31556e-36	CGAS	protein_coding	cyclic GMP-AMP synthase [Source:HGNC Symbol;Acc:HGNC:21367]
ENSG00000138035	2248.52	939.778	1.25909	2.39345	1.71178e-108	1.17471e-106	PNPT1	protein_coding	polyribonucleotide nucleotidyltransferase 1 [Source:HGNC Symbol;Acc:HGNC:23166]
ENSG00000179218	15650.7	6540.55	1.25891	2.39315	1.38871e-252	3.29035e-250	CALR	protein_coding	calreticulin [Source:HGNC Symbol;Acc:HGNC:1455]
ENSG00000114423	762.203	318.439	1.2563	2.38883	3.10193e-38	5.69971e-37	CBLB	protein_coding	Cbl proto-oncogene B [Source:HGNC Symbol;Acc:HGNC:1542]
ENSG00000229619	115.804	48.5869	1.25591	2.38818	3.10368e-08	1.46921e-07	MBNL1-AS1	antisense	MBNL1 antisense RNA 1 [Source:HGNC Symbol;Acc:HGNC:44584]
ENSG00000185883	164.789	69.2465	1.2537	2.38452	7.37019e-11	4.20415e-10	ATP6V0C	protein_coding	ATPase H+ transporting V0 subunit c [Source:HGNC Symbol;Acc:HGNC:855]
ENSG00000115652	1339.36	561.715	1.25259	2.38268	1.43486e-69	5.48341e-68	UXS1	protein_coding	UDP-glucuronate decarboxylase 1 [Source:HGNC Symbol;Acc:HGNC:17729]
ENSG00000260630	120.734	50.6437	1.25011	2.3786	1.07023e-07	4.85681e-07	SNAI3-AS1	antisense	SNAI3 antisense RNA 1 [Source:HGNC Symbol;Acc:HGNC:28327]
ENSG00000074410	603.249	253.363	1.24867	2.37622	6.4701e-32	9.82033e-31	CA12	protein_coding	carbonic anhydrase 12 [Source:HGNC Symbol;Acc:HGNC:1371]
ENSG00000151491	2654.16	1117.16	1.24788	2.37491	1.75082e-110	1.26311e-108	EPS8	protein_coding	epidermal growth factor receptor pathway substrate 8 [Source:HGNC Symbol;Acc:HGNC:3420]
ENSG00000260464	67.3091	28.5177	1.24668	2.37295	4.38055e-05	0.000154742	AL049796.1	bidirectional_promoter_lncRNA	novel transcript
ENSG00000258655	39.9735	16.9567	1.24493	2.37007	0.00125253	0.00365432	ARHGAP5-AS1	antisense	ARHGAP5 antisense RNA 1 (head to head) [Source:HGNC Symbol;Acc:HGNC:20279]
ENSG00000204616	66.9537	28.3387	1.24447	2.36931	2.69082e-05	9.7548e-05	TRIM31	protein_coding	tripartite motif containing 31 [Source:HGNC Symbol;Acc:HGNC:16289]
ENSG00000176678	2018.26	852.5	1.24271	2.36642	8.29926e-93	4.70549e-91	FOXL1	protein_coding	forkhead box L1 [Source:HGNC Symbol;Acc:HGNC:3817]
ENSG00000224966	26.2512	11.1349	1.24056	2.3629	0.00788572	0.0200248	TBC1D3P6	unprocessed_pseudogene	TBC1 domain family member 3 pseudogene 6 [Source:HGNC Symbol;Acc:HGNC:43568]
ENSG00000273014	30.0621	12.7793	1.23985	2.36173	0.00529898	0.0138999	AC018645.2	lincRNA	novel transcript
ENSG00000118939	43.4397	18.4504	1.23908	2.36048	0.00114321	0.00335364	UCHL3	protein_coding	ubiquitin C-terminal hydrolase L3 [Source:HGNC Symbol;Acc:HGNC:12515]
ENSG00000104626	2744.88	1167.28	1.23351	2.35139	4.22539e-114	3.17031e-112	ERI1	protein_coding	exoribonuclease 1 [Source:HGNC Symbol;Acc:HGNC:23994]
ENSG00000184227	330.118	140.755	1.23146	2.34805	1.66664e-18	1.48278e-17	ACOT1	protein_coding	acyl-CoA thioesterase 1 [Source:HGNC Symbol;Acc:HGNC:33128]
ENSG00000103534	525.874	224.145	1.23068	2.34677	2.08996e-30	2.98874e-29	TMC5	protein_coding	transmembrane channel like 5 [Source:HGNC Symbol;Acc:HGNC:22999]
ENSG00000116771	1187.26	506.359	1.23006	2.34577	1.41399e-60	4.47014e-59	AGMAT	protein_coding	agmatinase [Source:HGNC Symbol;Acc:HGNC:18407]
ENSG00000235027	43.2594	18.497	1.22947	2.3448	0.00127505	0.00371522	AC068580.3	antisense	novel transcript
ENSG00000112773	1040.72	443.335	1.22897	2.344	7.99915e-50	2.00281e-48	TENT5A	protein_coding	terminal nucleotidyltransferase 5A [Source:HGNC Symbol;Acc:HGNC:18345]
ENSG00000204520	1126.43	480.786	1.22896	2.34398	1.29763e-57	3.79823e-56	MICA	protein_coding	MHC class I polypeptide-related sequence A [Source:HGNC Symbol;Acc:HGNC:7090]
ENSG00000100591	3561.5	1520.13	1.22882	2.34375	1.41545e-127	1.21142e-125	AHSA1	protein_coding	activator of HSP90 ATPase activity 1 [Source:HGNC Symbol;Acc:HGNC:1189]
ENSG00000116560	9709.74	4145	1.22834	2.34297	3.42001e-260	8.55344e-258	SFPQ	protein_coding	splicing factor proline and glutamine rich [Source:HGNC Symbol;Acc:HGNC:10774]
ENSG00000198237	22.855	9.77369	1.22192	2.33257	0.0179787	0.0423662	AC131392.1	unprocessed_pseudogene	glucuronidase, beta (GUSB) pseudogene
ENSG00000111145	648	277.873	1.21991	2.32933	3.0239e-34	4.95018e-33	ELK3	protein_coding	ELK3, ETS transcription factor [Source:HGNC Symbol;Acc:HGNC:3325]
ENSG00000120437	2178.08	936.283	1.21872	2.32739	2.65123e-96	1.58293e-94	ACAT2	protein_coding	acetyl-CoA acetyltransferase 2 [Source:HGNC Symbol;Acc:HGNC:94]
ENSG00000275022	22.7597	9.7694	1.21772	2.32579	0.0144732	0.0347718	MIR6753	miRNA	microRNA 6753 [Source:HGNC Symbol;Acc:HGNC:50255]
ENSG00000109472	117.789	50.6489	1.21749	2.32541	1.02337e-07	4.64979e-07	CPE	protein_coding	carboxypeptidase E [Source:HGNC Symbol;Acc:HGNC:2303]
ENSG00000138604	512.869	220.37	1.2167	2.32414	2.17234e-27	2.82806e-26	GLCE	protein_coding	glucuronic acid epimerase [Source:HGNC Symbol;Acc:HGNC:17855]
ENSG00000237522	34.7798	15.0712	1.21462	2.32079	0.00617896	0.0159953	NONOP2	processed_pseudogene	non-POU domain containing, octamer-binding pseudogene 2 [Source:HGNC Symbol;Acc:HGNC:42032]
ENSG00000067177	1178.57	508.098	1.21362	2.31919	1.1726e-56	3.35801e-55	PHKA1	protein_coding	phosphorylase kinase regulatory subunit alpha 1 [Source:HGNC Symbol;Acc:HGNC:8925]
ENSG00000231274	342.346	147.884	1.21188	2.3164	1.61937e-19	1.50373e-18	SBK3	protein_coding	SH3 domain binding kinase family member 3 [Source:HGNC Symbol;Acc:HGNC:44121]
ENSG00000105849	899.484	389.787	1.20829	2.31063	3.1236e-44	6.83276e-43	TWISTNB	protein_coding	TWIST neighbor [Source:HGNC Symbol;Acc:HGNC:18027]
ENSG00000050344	132.399	57.3593	1.20812	2.31037	1.04758e-08	5.13502e-08	NFE2L3	protein_coding	nuclear factor, erythroid 2 like 3 [Source:HGNC Symbol;Acc:HGNC:7783]
ENSG00000065485	1557.74	674.82	1.20805	2.31025	7.55413e-65	2.5763e-63	PDIA5	protein_coding	protein disulfide isomerase family A member 5 [Source:HGNC Symbol;Acc:HGNC:24811]
ENSG00000148841	5945.06	2574.14	1.20772	2.30973	1.7364e-194	2.83223e-192	ITPRIP	protein_coding	inositol 1,4,5-trisphosphate receptor interacting protein [Source:HGNC Symbol;Acc:HGNC:29370]
ENSG00000164300	651.387	282.42	1.20478	2.30503	2.05587e-34	3.38519e-33	SERINC5	protein_coding	serine incorporator 5 [Source:HGNC Symbol;Acc:HGNC:18825]
ENSG00000108179	3831.83	1663.95	1.20421	2.30412	3.78313e-115	2.85754e-113	PPIF	protein_coding	peptidylprolyl isomerase F [Source:HGNC Symbol;Acc:HGNC:9259]
ENSG00000103381	367.676	159.363	1.2037	2.3033	1.84191e-18	1.63484e-17	CPPED1	protein_coding	calcineurin like phosphoesterase domain containing 1 [Source:HGNC Symbol;Acc:HGNC:25632]
ENSG00000260804	37.2943	16.2645	1.2021	2.30074	0.00219904	0.00618574	LINC01963	lincRNA	long intergenic non-protein coding RNA 1963 [Source:HGNC Symbol;Acc:HGNC:25283]
ENSG00000117500	1908.48	829.61	1.20165	2.30002	1.9721e-87	9.88643e-86	TMED5	protein_coding	transmembrane p24 trafficking protein 5 [Source:HGNC Symbol;Acc:HGNC:24251]
ENSG00000133687	2234.6	972.091	1.19984	2.29715	1.20454e-78	5.32672e-77	TMTC1	protein_coding	transmembrane and tetratricopeptide repeat containing 1 [Source:HGNC Symbol;Acc:HGNC:24099]
ENSG00000103356	1338.18	583.015	1.19796	2.29414	4.19925e-64	1.41498e-62	EARS2	protein_coding	glutamyl-tRNA synthetase 2, mitochondrial [Source:HGNC Symbol;Acc:HGNC:29419]
ENSG00000239306	2037	888.471	1.19667	2.2921	2.80638e-87	1.40375e-85	RBM14	protein_coding	RNA binding motif protein 14 [Source:HGNC Symbol;Acc:HGNC:14219]
ENSG00000230701	23.827	10.3893	1.19387	2.28765	0.0144047	0.0346295	FBXW4P1	processed_pseudogene	F-box and WD repeat domain containing 4 pseudogene 1 [Source:HGNC Symbol;Acc:HGNC:13609]
ENSG00000172115	7440.85	3256.04	1.19306	2.28636	6.16805e-171	8.02523e-169	CYCS	protein_coding	cytochrome c, somatic [Source:HGNC Symbol;Acc:HGNC:19986]
ENSG00000102038	1613.12	706.267	1.19214	2.28491	6.33317e-74	2.57782e-72	SMARCA1	protein_coding	SWI/SNF related, matrix associated, actin dependent regulator of chromatin, subfamily a, member 1 [Source:HGNC Symbol;Acc:HGNC:11097]
ENSG00000232774	51.0432	22.2852	1.19127	2.28353	0.000910219	0.00271186	FLJ22447	lincRNA	uncharacterized LOC400221 [Source:NCBI gene;Acc:400221]
ENSG00000168036	5796.32	2541.92	1.18886	2.27972	9.59069e-174	1.28498e-171	CTNNB1	protein_coding	catenin beta 1 [Source:HGNC Symbol;Acc:HGNC:2514]
ENSG00000164023	667.96	292.939	1.18848	2.27912	6.41918e-34	1.04324e-32	SGMS2	protein_coding	sphingomyelin synthase 2 [Source:HGNC Symbol;Acc:HGNC:28395]
ENSG00000132434	395.246	173.685	1.18752	2.2776	3.88626e-21	3.86548e-20	LANCL2	protein_coding	LanC like 2 [Source:HGNC Symbol;Acc:HGNC:6509]
ENSG00000135047	6267.62	2753.26	1.18725	2.27719	7.97799e-170	1.02032e-167	CTSL	protein_coding	cathepsin L [Source:HGNC Symbol;Acc:HGNC:2537]
ENSG00000168016	165.042	72.6826	1.18569	2.27472	5.72502e-10	3.08657e-09	TRANK1	protein_coding	tetratricopeptide repeat and ankyrin repeat containing 1 [Source:HGNC Symbol;Acc:HGNC:29011]
ENSG00000169902	294.85	129.71	1.18441	2.27271	2.21073e-16	1.77023e-15	TPST1	protein_coding	tyrosylprotein sulfotransferase 1 [Source:HGNC Symbol;Acc:HGNC:12020]
ENSG00000072041	2114.53	930.657	1.18403	2.2721	1.37831e-94	8.01664e-93	SLC6A15	protein_coding	solute carrier family 6 member 15 [Source:HGNC Symbol;Acc:HGNC:13621]
ENSG00000204866	41.689	18.3799	1.18321	2.27082	0.00128722	0.00374777	IGFL2	protein_coding	IGF like family member 2 [Source:HGNC Symbol;Acc:HGNC:32929]
ENSG00000110218	795.367	350.124	1.18303	2.27052	1.58872e-38	2.94811e-37	PANX1	protein_coding	pannexin 1 [Source:HGNC Symbol;Acc:HGNC:8599]
ENSG00000166582	1273.08	561.075	1.18291	2.27035	7.59293e-56	2.15251e-54	CENPV	protein_coding	centromere protein V [Source:HGNC Symbol;Acc:HGNC:29920]
ENSG00000010278	5044.52	2224.75	1.18146	2.26806	3.9571e-171	5.17851e-169	CD9	protein_coding	CD9 molecule [Source:HGNC Symbol;Acc:HGNC:1709]
ENSG00000198431	17267.2	7613.03	1.18126	2.26775	9.11327e-273	2.47145e-270	TXNRD1	protein_coding	thioredoxin reductase 1 [Source:HGNC Symbol;Acc:HGNC:12437]
ENSG00000249353	671.042	296.226	1.18122	2.26769	1.40047e-34	2.3213e-33	NPM1P27	processed_pseudogene	nucleophosmin 1 pseudogene 27 [Source:HGNC Symbol;Acc:HGNC:45206]
ENSG00000163734	35.0764	15.506	1.17901	2.26422	0.00516763	0.0135981	CXCL3	protein_coding	C-X-C motif chemokine ligand 3 [Source:HGNC Symbol;Acc:HGNC:4604]
ENSG00000164172	995.546	439.565	1.17881	2.2639	3.07044e-49	7.58645e-48	MOCS2	protein_coding	molybdenum cofactor synthesis 2 [Source:HGNC Symbol;Acc:HGNC:7193]
ENSG00000173598	1788.67	789.41	1.1785	2.26342	5.66936e-74	2.316e-72	NUDT4	protein_coding	nudix hydrolase 4 [Source:HGNC Symbol;Acc:HGNC:8051]
ENSG00000112208	1942.97	858.45	1.17838	2.26322	2.98434e-83	1.4142e-81	BAG2	protein_coding	BCL2 associated athanogene 2 [Source:HGNC Symbol;Acc:HGNC:938]
ENSG00000135454	506.603	223.86	1.17808	2.26276	1.51765e-27	1.99304e-26	B4GALNT1	protein_coding	beta-1,4-N-acetyl-galactosaminyltransferase 1 [Source:HGNC Symbol;Acc:HGNC:4117]
ENSG00000125657	1866.19	826.293	1.17694	2.26097	1.96732e-73	7.95016e-72	TNFSF9	protein_coding	TNF superfamily member 9 [Source:HGNC Symbol;Acc:HGNC:11939]
ENSG00000188229	21952.7	9713.95	1.17646	2.26022	9.52624e-199	1.62444e-196	TUBB4B	protein_coding	tubulin beta 4B class IVb [Source:HGNC Symbol;Acc:HGNC:20771]
ENSG00000107201	68.3359	30.1416	1.17597	2.25945	6.13155e-05	0.000212625	DDX58	protein_coding	DExD/H-box helicase 58 [Source:HGNC Symbol;Acc:HGNC:19102]
ENSG00000167191	122.512	54.0988	1.17561	2.25888	1.38788e-07	6.25296e-07	GPRC5B	protein_coding	G protein-coupled receptor class C group 5 member B [Source:HGNC Symbol;Acc:HGNC:13308]
ENSG00000175352	377.996	167.742	1.17368	2.25586	3.09141e-20	2.96863e-19	NRIP3	protein_coding	nuclear receptor interacting protein 3 [Source:HGNC Symbol;Acc:HGNC:1167]
ENSG00000106080	1215.94	538.887	1.17314	2.25502	3.62425e-54	9.96072e-53	FKBP14	protein_coding	FK506 binding protein 14 [Source:HGNC Symbol;Acc:HGNC:18625]
ENSG00000136840	4440.86	1972.09	1.17106	2.25177	1.20607e-127	1.03616e-125	ST6GALNAC4	protein_coding	ST6 N-acetylgalactosaminide alpha-2,6-sialyltransferase 4 [Source:HGNC Symbol;Acc:HGNC:17846]
ENSG00000175426	338.251	149.972	1.17083	2.25142	1.29175e-17	1.10262e-16	PCSK1	protein_coding	proprotein convertase subtilisin/kexin type 1 [Source:HGNC Symbol;Acc:HGNC:8743]
ENSG00000059377	25.5178	11.3054	1.16986	2.24989	0.0129864	0.0315397	TBXAS1	protein_coding	thromboxane A synthase 1 [Source:HGNC Symbol;Acc:HGNC:11609]
ENSG00000023171	4439.92	1974.42	1.16832	2.2475	2.70853e-140	2.63923e-138	GRAMD1B	protein_coding	GRAM domain containing 1B [Source:HGNC Symbol;Acc:HGNC:29214]
ENSG00000198406	80.3276	35.7499	1.16823	2.24736	1.6919e-05	6.26983e-05	BZW1P2	processed_pseudogene	basic leucine zipper and W2 domains 1 pseudogene 2 [Source:HGNC Symbol;Acc:HGNC:33954]
ENSG00000134352	4406.37	1959.12	1.16822	2.24735	1.24203e-96	7.45518e-95	IL6ST	protein_coding	interleukin 6 signal transducer [Source:HGNC Symbol;Acc:HGNC:6021]
ENSG00000171320	957.783	426.622	1.16623	2.24425	1.54339e-43	3.32124e-42	ESCO2	protein_coding	establishment of sister chromatid cohesion N-acetyltransferase 2 [Source:HGNC Symbol;Acc:HGNC:27230]
ENSG00000177138	46.6132	20.6787	1.16614	2.24411	0.00101711	0.00300489	FAM9B	protein_coding	family with sequence similarity 9 member B [Source:HGNC Symbol;Acc:HGNC:18404]
ENSG00000140905	264.824	118.291	1.16543	2.24299	4.80736e-14	3.36995e-13	GCSH	protein_coding	glycine cleavage system protein H [Source:HGNC Symbol;Acc:HGNC:4208]
ENSG00000111319	374.711	167.048	1.16361	2.24017	1.61836e-19	1.50341e-18	SCNN1A	protein_coding	sodium channel epithelial 1 alpha subunit [Source:HGNC Symbol;Acc:HGNC:10599]
ENSG00000218226	156.483	69.7073	1.16183	2.23742	1.04533e-08	5.12508e-08	TATDN2P2	processed_pseudogene	TatD DNase domain containing 2 pseudogene 2 [Source:HGNC Symbol;Acc:HGNC:39255]
ENSG00000115484	7484.42	3349.26	1.15987	2.23437	4.55929e-197	7.65858e-195	CCT4	protein_coding	chaperonin containing TCP1 subunit 4 [Source:HGNC Symbol;Acc:HGNC:1617]
ENSG00000155254	2681.07	1200.86	1.15949	2.23379	1.51232e-88	7.77185e-87	MARVELD1	protein_coding	MARVEL domain containing 1 [Source:HGNC Symbol;Acc:HGNC:28674]
ENSG00000136161	50.414	22.4343	1.15863	2.23246	0.0009227	0.00274723	RCBTB2	protein_coding	RCC1 and BTB domain containing protein 2 [Source:HGNC Symbol;Acc:HGNC:1914]
ENSG00000164307	476.262	213.565	1.15819	2.23178	8.92066e-25	1.04744e-23	ERAP1	protein_coding	endoplasmic reticulum aminopeptidase 1 [Source:HGNC Symbol;Acc:HGNC:18173]
ENSG00000144802	343.608	154.461	1.15382	2.22503	5.24805e-18	4.56094e-17	NFKBIZ	protein_coding	NFKB inhibitor zeta [Source:HGNC Symbol;Acc:HGNC:29805]
ENSG00000138207	169.267	76.2255	1.15361	2.2247	1.64708e-09	8.55622e-09	RBP4	protein_coding	retinol binding protein 4 [Source:HGNC Symbol;Acc:HGNC:9922]
ENSG00000168439	9458.17	4256.42	1.15225	2.2226	1.02527e-177	1.42455e-175	STIP1	protein_coding	stress induced phosphoprotein 1 [Source:HGNC Symbol;Acc:HGNC:11387]
ENSG00000127948	2019.23	908.986	1.15198	2.22218	5.96899e-66	2.1026e-64	POR	protein_coding	cytochrome p450 oxidoreductase [Source:HGNC Symbol;Acc:HGNC:9208]
ENSG00000247271	68.2185	30.7313	1.15197	2.22216	6.24244e-05	0.000216104	ZBED5-AS1	antisense	ZBED5 antisense RNA 1 [Source:HGNC Symbol;Acc:HGNC:48646]
ENSG00000155893	422.563	190.269	1.15163	2.22164	4.54326e-22	4.70181e-21	PXYLP1	protein_coding	2-phosphoxylose phosphatase 1 [Source:HGNC Symbol;Acc:HGNC:26303]
ENSG00000198947	2989.72	1345.37	1.15154	2.2215	2.91164e-86	1.42474e-84	DMD	protein_coding	dystrophin [Source:HGNC Symbol;Acc:HGNC:2928]
ENSG00000177889	2241.92	1011.25	1.14867	2.2171	7.89154e-94	4.5314e-92	UBE2N	protein_coding	ubiquitin conjugating enzyme E2 N [Source:HGNC Symbol;Acc:HGNC:12492]
ENSG00000102390	203.307	91.6421	1.14867	2.21709	1.01594e-11	6.1566e-11	PBDC1	protein_coding	polysaccharide biosynthesis domain containing 1 [Source:HGNC Symbol;Acc:HGNC:28790]
ENSG00000109133	2381.51	1074.56	1.14854	2.2169	9.38328e-97	5.66242e-95	TMEM33	protein_coding	transmembrane protein 33 [Source:HGNC Symbol;Acc:HGNC:25541]
ENSG00000102531	3825.8	1724.94	1.14828	2.21649	2.92614e-90	1.5682e-88	FNDC3A	protein_coding	fibronectin type III domain containing 3A [Source:HGNC Symbol;Acc:HGNC:20296]
ENSG00000001630	615.367	277.781	1.14671	2.21408	1.01149e-30	1.47172e-29	CYP51A1	protein_coding	cytochrome P450 family 51 subfamily A member 1 [Source:HGNC Symbol;Acc:HGNC:2649]
ENSG00000171208	1666.04	752.148	1.14577	2.21264	1.45407e-59	4.45302e-58	NETO2	protein_coding	neuropilin and tolloid like 2 [Source:HGNC Symbol;Acc:HGNC:14644]
ENSG00000102699	2729.79	1233.89	1.14518	2.21173	1.72002e-87	8.66128e-86	PARP4	protein_coding	poly(ADP-ribose) polymerase family member 4 [Source:HGNC Symbol;Acc:HGNC:271]
ENSG00000156711	302.942	136.973	1.14414	2.21014	1.07124e-15	8.24927e-15	MAPK13	protein_coding	mitogen-activated protein kinase 13 [Source:HGNC Symbol;Acc:HGNC:6875]
ENSG00000171503	624.88	282.659	1.14393	2.20982	1.07e-29	1.49039e-28	ETFDH	protein_coding	electron transfer flavoprotein dehydrogenase [Source:HGNC Symbol;Acc:HGNC:3483]
ENSG00000181773	167.376	75.9483	1.14269	2.20793	8.99338e-10	4.78902e-09	GPR3	protein_coding	G protein-coupled receptor 3 [Source:HGNC Symbol;Acc:HGNC:4484]
ENSG00000108582	3603.15	1631.45	1.14255	2.2077	1.18747e-116	9.2168e-115	CPD	protein_coding	carboxypeptidase D [Source:HGNC Symbol;Acc:HGNC:2301]
ENSG00000166598	19937	9033.39	1.1421	2.20701	2.85462e-297	9.44921e-295	HSP90B1	protein_coding	heat shock protein 90 beta family member 1 [Source:HGNC Symbol;Acc:HGNC:12028]
ENSG00000145623	6744.48	3055.51	1.14157	2.20621	1.54121e-145	1.55566e-143	OSMR	protein_coding	oncostatin M receptor [Source:HGNC Symbol;Acc:HGNC:8507]
ENSG00000113070	120.973	54.9735	1.14104	2.2054	2.15511e-07	9.51911e-07	HBEGF	protein_coding	heparin binding EGF like growth factor [Source:HGNC Symbol;Acc:HGNC:3059]
ENSG00000196954	1333	604.715	1.13993	2.2037	1.09667e-57	3.21419e-56	CASP4	protein_coding	caspase 4 [Source:HGNC Symbol;Acc:HGNC:1505]
ENSG00000152527	49.6711	22.4171	1.13913	2.20249	0.00206837	0.00584151	PLEKHH2	protein_coding	pleckstrin homology, MyTH4 and FERM domain containing H2 [Source:HGNC Symbol;Acc:HGNC:30506]
ENSG00000215251	590.962	268.255	1.13805	2.20084	9.99702e-29	1.35638e-27	FASTKD5	protein_coding	FAST kinase domains 5 [Source:HGNC Symbol;Acc:HGNC:25790]
ENSG00000116791	879.387	399.975	1.13627	2.19812	1.19839e-42	2.51863e-41	CRYZ	protein_coding	crystallin zeta [Source:HGNC Symbol;Acc:HGNC:2419]
ENSG00000074695	6335.93	2883.03	1.13562	2.19713	2.23603e-156	2.55486e-154	LMAN1	protein_coding	lectin, mannose binding 1 [Source:HGNC Symbol;Acc:HGNC:6631]
ENSG00000110492	31.3186	14.3153	1.13397	2.19461	0.00791248	0.0200905	MDK	protein_coding	midkine [Source:HGNC Symbol;Acc:HGNC:6972]
ENSG00000137962	1685.95	767.925	1.13353	2.19395	3.63485e-59	1.10265e-57	ARHGAP29	protein_coding	Rho GTPase activating protein 29 [Source:HGNC Symbol;Acc:HGNC:30207]
ENSG00000149257	6409.05	2923.27	1.13274	2.19274	8.42368e-152	9.15984e-150	SERPINH1	protein_coding	serpin family H member 1 [Source:HGNC Symbol;Acc:HGNC:1546]
ENSG00000132749	199.866	91.3122	1.13188	2.19144	2.12499e-10	1.17782e-09	TESMIN	protein_coding	testis expressed metallothionein like protein [Source:HGNC Symbol;Acc:HGNC:7446]
ENSG00000117592	6236.07	2848.11	1.13128	2.19053	4.38529e-148	4.61254e-146	PRDX6	protein_coding	peroxiredoxin 6 [Source:HGNC Symbol;Acc:HGNC:16753]
ENSG00000156500	559.397	255.62	1.12978	2.18825	1.68616e-27	2.20533e-26	FAM122C	protein_coding	family with sequence similarity 122C [Source:HGNC Symbol;Acc:HGNC:25202]
ENSG00000115756	4007.38	1832.66	1.12888	2.18689	9.55353e-130	8.36733e-128	HPCAL1	protein_coding	hippocalcin like 1 [Source:HGNC Symbol;Acc:HGNC:5145]
ENSG00000143493	1442.46	659.487	1.12825	2.18594	3.27171e-59	9.95176e-58	INTS7	protein_coding	integrator complex subunit 7 [Source:HGNC Symbol;Acc:HGNC:24484]
ENSG00000116406	1299.68	593.71	1.1282	2.18587	5.60783e-48	1.33573e-46	EDEM3	protein_coding	ER degradation enhancing alpha-mannosidase like protein 3 [Source:HGNC Symbol;Acc:HGNC:16787]
ENSG00000169710	30002.8	13737.7	1.12682	2.18378	3.93156e-281	1.13456e-278	FASN	protein_coding	fatty acid synthase [Source:HGNC Symbol;Acc:HGNC:3594]
ENSG00000285872	34.8657	16.0811	1.12615	2.18275	0.00654066	0.0168545	AC007240.2	bidirectional_promoter_lncRNA	uncharacterized LOC101929691 [Source:NCBI gene;Acc:101929691]
ENSG00000100625	537.2	245.763	1.12589	2.18237	1.97883e-24	2.27717e-23	SIX4	protein_coding	SIX homeobox 4 [Source:HGNC Symbol;Acc:HGNC:10890]
ENSG00000123131	3436.3	1576.6	1.12497	2.18097	1.67866e-110	1.21495e-108	PRDX4	protein_coding	peroxiredoxin 4 [Source:HGNC Symbol;Acc:HGNC:17169]
ENSG00000215417	182.097	83.2831	1.12475	2.18064	6.45583e-10	3.47144e-09	MIR17HG	processed_transcript	miR-17-92a-1 cluster host gene [Source:HGNC Symbol;Acc:HGNC:23564]
ENSG00000165672	3316.08	1523.31	1.12272	2.17757	6.70331e-120	5.31284e-118	PRDX3	protein_coding	peroxiredoxin 3 [Source:HGNC Symbol;Acc:HGNC:9354]
ENSG00000118276	36.4858	16.7673	1.12265	2.17747	0.00426707	0.0114003	B4GALT6	protein_coding	beta-1,4-galactosyltransferase 6 [Source:HGNC Symbol;Acc:HGNC:929]
ENSG00000136273	560.846	257.55	1.12217	2.17675	7.75564e-28	1.02508e-26	HUS1	protein_coding	HUS1 checkpoint clamp component [Source:HGNC Symbol;Acc:HGNC:5309]
ENSG00000173535	52.746	24.1682	1.12132	2.17546	0.000682195	0.00206725	TNFRSF10C	protein_coding	TNF receptor superfamily member 10c [Source:HGNC Symbol;Acc:HGNC:11906]
ENSG00000107949	1554.99	715.166	1.12053	2.17427	2.34435e-66	8.3232e-65	BCCIP	protein_coding	BRCA2 and CDKN1A interacting protein [Source:HGNC Symbol;Acc:HGNC:978]
ENSG00000116514	886.175	407.655	1.11942	2.17259	9.97771e-33	1.55424e-31	RNF19B	protein_coding	ring finger protein 19B [Source:HGNC Symbol;Acc:HGNC:26886]
ENSG00000155660	5550.45	2555.86	1.11923	2.17231	1.07642e-136	1.00955e-134	PDIA4	protein_coding	protein disulfide isomerase family A member 4 [Source:HGNC Symbol;Acc:HGNC:30167]
ENSG00000145819	461.117	212.384	1.11891	2.17183	1.9832e-23	2.17014e-22	ARHGAP26	protein_coding	Rho GTPase activating protein 26 [Source:HGNC Symbol;Acc:HGNC:17073]
ENSG00000261713	106.37	48.9966	1.11754	2.16977	4.5809e-06	1.79919e-05	SSTR5-AS1	processed_transcript	SSTR5 antisense RNA 1 [Source:HGNC Symbol;Acc:HGNC:26502]
ENSG00000144136	4888.6	2255.16	1.11625	2.16782	6.73615e-157	7.89708e-155	SLC20A1	protein_coding	solute carrier family 20 member 1 [Source:HGNC Symbol;Acc:HGNC:10946]
ENSG00000228314	54.8237	25.2926	1.1159	2.1673	0.00044262	0.00137705	CYP4F29P	transcribed_unprocessed_pseudogene	cytochrome P450 family 4 subfamily F member 29, pseudogene [Source:HGNC Symbol;Acc:HGNC:2647]
ENSG00000156313	275.844	127.305	1.1144	2.16504	2.76811e-14	1.96988e-13	RPGR	protein_coding	retinitis pigmentosa GTPase regulator [Source:HGNC Symbol;Acc:HGNC:10295]
ENSG00000137868	2683.64	1240.82	1.11317	2.16321	9.50001e-91	5.17762e-89	STRA6	protein_coding	stimulated by retinoic acid 6 [Source:HGNC Symbol;Acc:HGNC:30650]
ENSG00000113615	1237.96	572.688	1.11239	2.16203	1.92564e-51	5.03417e-50	SEC24A	protein_coding	SEC24 homolog A, COPII coat complex component [Source:HGNC Symbol;Acc:HGNC:10703]
ENSG00000008517	3020.68	1398.29	1.11225	2.16182	1.00798e-72	4.03713e-71	IL32	protein_coding	interleukin 32 [Source:HGNC Symbol;Acc:HGNC:16830]
ENSG00000184992	1444.06	668.91	1.10994	2.15837	4.51235e-61	1.44069e-59	BRI3BP	protein_coding	BRI3 binding protein [Source:HGNC Symbol;Acc:HGNC:14251]
ENSG00000157193	3524.62	1632.98	1.10978	2.15813	2.29245e-122	1.85614e-120	LRP8	protein_coding	LDL receptor related protein 8 [Source:HGNC Symbol;Acc:HGNC:6700]
ENSG00000005001	49.0027	22.6555	1.10939	2.15754	0.000941033	0.00279701	PRSS22	protein_coding	serine protease 22 [Source:HGNC Symbol;Acc:HGNC:14368]
ENSG00000171867	1631.71	757.316	1.10816	2.15571	1.03322e-66	3.6974e-65	PRNP	protein_coding	prion protein [Source:HGNC Symbol;Acc:HGNC:9449]
ENSG00000188107	29.2725	13.574	1.10804	2.15552	0.0111506	0.0274786	EYS	protein_coding	eyes shut homolog (Drosophila) [Source:HGNC Symbol;Acc:HGNC:21555]
ENSG00000155066	459.711	213.812	1.10699	2.15396	1.25277e-21	1.26679e-20	PROM2	protein_coding	prominin 2 [Source:HGNC Symbol;Acc:HGNC:20685]
ENSG00000087502	1540.02	714.707	1.10688	2.1538	2.35478e-54	6.50352e-53	ERGIC2	protein_coding	ERGIC and golgi 2 [Source:HGNC Symbol;Acc:HGNC:30208]
ENSG00000254872	37.6326	17.5637	1.10472	2.15058	0.00523051	0.0137395	AC139749.1	lincRNA	uncharacterized LOC101927503 [Source:NCBI gene;Acc:101927503]
ENSG00000183208	59.6349	27.6766	1.1041	2.14965	0.000310667	0.000987406	GDPGP1	protein_coding	GDP-D-glucose phosphorylase 1 [Source:HGNC Symbol;Acc:HGNC:34360]
ENSG00000133731	862.013	401.411	1.10378	2.14918	5.23635e-37	9.25884e-36	IMPA1	protein_coding	inositol monophosphatase 1 [Source:HGNC Symbol;Acc:HGNC:6050]
ENSG00000170298	42.772	19.8969	1.10315	2.14824	0.00222837	0.00626041	LGALS9B	protein_coding	galectin 9B [Source:HGNC Symbol;Acc:HGNC:24842]
ENSG00000204634	2830.99	1318.57	1.10249	2.14725	1.0049e-99	6.33594e-98	TBC1D8	protein_coding	TBC1 domain family member 8 [Source:HGNC Symbol;Acc:HGNC:17791]
ENSG00000175806	403.631	188.28	1.10157	2.14588	3.21157e-18	2.81939e-17	MSRA	protein_coding	methionine sulfoxide reductase A [Source:HGNC Symbol;Acc:HGNC:7377]
ENSG00000101974	1443.04	672.297	1.10157	2.14587	1.4834e-57	4.33073e-56	ATP11C	protein_coding	ATPase phospholipid transporting 11C [Source:HGNC Symbol;Acc:HGNC:13554]
ENSG00000171303	222.023	103.567	1.10113	2.14523	8.41864e-12	5.13676e-11	KCNK3	protein_coding	potassium two pore domain channel subfamily K member 3 [Source:HGNC Symbol;Acc:HGNC:6278]
ENSG00000091409	3132.48	1460.93	1.09985	2.14332	2.60086e-90	1.3972e-88	ITGA6	protein_coding	integrin subunit alpha 6 [Source:HGNC Symbol;Acc:HGNC:6142]
ENSG00000184378	45.8956	21.3709	1.09849	2.14131	0.0018601	0.00528783	ACTRT3	protein_coding	actin related protein T3 [Source:HGNC Symbol;Acc:HGNC:24022]
ENSG00000167220	33.4576	15.5172	1.09707	2.1392	0.00952625	0.023804	HDHD2	protein_coding	haloacid dehalogenase like hydrolase domain containing 2 [Source:HGNC Symbol;Acc:HGNC:25364]
ENSG00000135052	3654.98	1709.88	1.09593	2.1375	1.01056e-115	7.76336e-114	GOLM1	protein_coding	golgi membrane protein 1 [Source:HGNC Symbol;Acc:HGNC:15451]
ENSG00000173267	934.163	437.836	1.09487	2.13594	4.51022e-38	8.22029e-37	SNCG	protein_coding	synuclein gamma [Source:HGNC Symbol;Acc:HGNC:11141]
ENSG00000011376	1750.84	820.191	1.0938	2.13436	1.27194e-69	4.86905e-68	LARS2	protein_coding	leucyl-tRNA synthetase 2, mitochondrial [Source:HGNC Symbol;Acc:HGNC:17095]
ENSG00000145685	972.285	456.063	1.09344	2.13382	3.5866e-39	6.80124e-38	LHFPL2	protein_coding	LHFPL tetraspan subfamily member 2 [Source:HGNC Symbol;Acc:HGNC:6588]
ENSG00000163399	13611.2	6383.79	1.09229	2.13212	2.57408e-234	5.46604e-232	ATP1A1	protein_coding	ATPase Na+/K+ transporting subunit alpha 1 [Source:HGNC Symbol;Acc:HGNC:799]
ENSG00000181722	142.713	66.9454	1.09132	2.13068	4.08078e-07	1.76338e-06	ZBTB20	protein_coding	zinc finger and BTB domain containing 20 [Source:HGNC Symbol;Acc:HGNC:13503]
ENSG00000213430	203.359	95.4449	1.09107	2.13031	7.87743e-11	4.48667e-10	HSPD1P1	processed_pseudogene	heat shock protein family D (Hsp60) member 1 pseudogene 1 [Source:HGNC Symbol;Acc:HGNC:35133]
ENSG00000143761	11086.5	5209.05	1.09004	2.12879	8.44857e-157	9.8533e-155	ARF1	protein_coding	ADP ribosylation factor 1 [Source:HGNC Symbol;Acc:HGNC:652]
ENSG00000128228	1694.59	797.075	1.08978	2.12842	2.25313e-57	6.55241e-56	SDF2L1	protein_coding	stromal cell derived factor 2 like 1 [Source:HGNC Symbol;Acc:HGNC:10676]
ENSG00000198743	2025.86	952.359	1.08714	2.12453	5.91773e-48	1.40806e-46	SLC5A3	protein_coding	solute carrier family 5 member 3 [Source:HGNC Symbol;Acc:HGNC:11038]
ENSG00000164134	2151.83	1013.8	1.08597	2.1228	6.98871e-76	2.91853e-74	NAA15	protein_coding	N(alpha)-acetyltransferase 15, NatA auxiliary subunit [Source:HGNC Symbol;Acc:HGNC:30782]
ENSG00000155368	3576.65	1686.18	1.08548	2.12208	1.61137e-68	5.95572e-67	DBI	protein_coding	diazepam binding inhibitor, acyl-CoA binding protein [Source:HGNC Symbol;Acc:HGNC:2690]
ENSG00000277559	33.4778	15.7471	1.0851	2.12152	0.00743759	0.0189638	AC018553.1	lincRNA	novel transcript
ENSG00000050820	2678.43	1262.67	1.08464	2.12085	8.59319e-68	3.12984e-66	BCAR1	protein_coding	BCAR1, Cas family scaffold protein [Source:HGNC Symbol;Acc:HGNC:971]
ENSG00000120549	229.755	108.445	1.08449	2.12062	2.31217e-11	1.36529e-10	KIAA1217	protein_coding	KIAA1217 [Source:HGNC Symbol;Acc:HGNC:25428]
ENSG00000283689	35.9033	16.8551	1.08326	2.11881	0.0103702	0.0257328	AC018553.2	antisense	novel transcript, antisense to IRX3
ENSG00000172840	841.585	397.583	1.0807	2.11507	1.93007e-33	3.08114e-32	PDP2	protein_coding	pyruvate dehyrogenase phosphatase catalytic subunit 2 [Source:HGNC Symbol;Acc:HGNC:30263]
ENSG00000165905	44.8649	21.277	1.07852	2.11187	0.00232788	0.00652369	LARGE2	protein_coding	LARGE xylosyl- and glucuronyltransferase 2 [Source:HGNC Symbol;Acc:HGNC:16522]
ENSG00000106546	878.612	417.14	1.07672	2.10923	7.13956e-35	1.19394e-33	AHR	protein_coding	aryl hydrocarbon receptor [Source:HGNC Symbol;Acc:HGNC:348]
ENSG00000175471	489.051	231.782	1.07625	2.10854	1.7738e-22	1.87097e-21	MCTP1	protein_coding	multiple C2 and transmembrane domain containing 1 [Source:HGNC Symbol;Acc:HGNC:26183]
ENSG00000170606	6279.55	2980.75	1.07547	2.10741	6.9944e-138	6.64291e-136	HSPA4	protein_coding	heat shock protein family A (Hsp70) member 4 [Source:HGNC Symbol;Acc:HGNC:5237]
ENSG00000166106	605.767	287.396	1.07483	2.10648	2.11838e-25	2.54579e-24	ADAMTS15	protein_coding	ADAM metallopeptidase with thrombospondin type 1 motif 15 [Source:HGNC Symbol;Acc:HGNC:16305]
ENSG00000182551	1043.98	496.305	1.07379	2.10496	2.69042e-43	5.7675e-42	ADI1	protein_coding	acireductone dioxygenase 1 [Source:HGNC Symbol;Acc:HGNC:30576]
ENSG00000131174	2680.86	1275.81	1.07121	2.10119	2.20879e-67	7.99321e-66	COX7B	protein_coding	cytochrome c oxidase subunit 7B [Source:HGNC Symbol;Acc:HGNC:2291]
ENSG00000197170	2143.26	1019.98	1.0708	2.1006	3.22122e-76	1.36035e-74	PSMD12	protein_coding	proteasome 26S subunit, non-ATPase 12 [Source:HGNC Symbol;Acc:HGNC:9557]
ENSG00000149573	142.954	68.0895	1.07032	2.09989	1.44838e-07	6.51639e-07	MPZL2	protein_coding	myelin protein zero like 2 [Source:HGNC Symbol;Acc:HGNC:3496]
ENSG00000197696	87.2241	41.6767	1.0692	2.09827	3.26326e-05	0.000116963	NMB	protein_coding	neuromedin B [Source:HGNC Symbol;Acc:HGNC:7842]
ENSG00000123600	458.648	218.837	1.06798	2.09649	4.16866e-19	3.81588e-18	METTL8	protein_coding	methyltransferase like 8 [Source:HGNC Symbol;Acc:HGNC:25856]
ENSG00000173221	988.458	472.285	1.06734	2.09556	4.27596e-38	7.81229e-37	GLRX	protein_coding	glutaredoxin [Source:HGNC Symbol;Acc:HGNC:4330]
ENSG00000234373	41.3589	19.6413	1.06582	2.09336	0.00438527	0.0116842	SNX18P7	processed_pseudogene	sorting nexin 18 pseudogene 7 [Source:HGNC Symbol;Acc:HGNC:39615]
ENSG00000077150	5696.62	2724.61	1.06442	2.09133	3.59571e-98	2.22964e-96	NFKB2	protein_coding	nuclear factor kappa B subunit 2 [Source:HGNC Symbol;Acc:HGNC:7795]
ENSG00000131467	4721.17	2258.83	1.0644	2.0913	1.59774e-111	1.16011e-109	PSME3	protein_coding	proteasome activator subunit 3 [Source:HGNC Symbol;Acc:HGNC:9570]
ENSG00000135932	2375.16	1136.1	1.06388	2.09055	1.02618e-86	5.08775e-85	CAB39	protein_coding	calcium binding protein 39 [Source:HGNC Symbol;Acc:HGNC:20292]
ENSG00000232803	118.223	56.6714	1.06167	2.08734	1.19706e-06	4.95762e-06	SLCO4A1-AS1	antisense	SLCO4A1 antisense RNA 1 [Source:HGNC Symbol;Acc:HGNC:40537]
ENSG00000123146	3939.41	1887	1.06158	2.08722	4.79546e-106	3.21253e-104	ADGRE5	protein_coding	adhesion G protein-coupled receptor E5 [Source:HGNC Symbol;Acc:HGNC:1711]
ENSG00000185947	348.099	166.598	1.06153	2.08715	1.68687e-16	1.358e-15	ZNF267	protein_coding	zinc finger protein 267 [Source:HGNC Symbol;Acc:HGNC:13060]
ENSG00000273129	102.174	48.8943	1.06127	2.08677	5.18115e-06	2.02505e-05	PACERR	lincRNA	PTGS2 antisense NFKB1 complex-mediated expression regulator RNA [Source:HGNC Symbol;Acc:HGNC:50552]
ENSG00000125912	4696.71	2251.82	1.06072	2.08598	6.1801e-140	5.9703e-138	NCLN	protein_coding	nicalin [Source:HGNC Symbol;Acc:HGNC:26923]
ENSG00000086712	2278.37	1092.08	1.06028	2.08533	4.50873e-72	1.79306e-70	TXLNG	protein_coding	taxilin gamma [Source:HGNC Symbol;Acc:HGNC:18578]
ENSG00000180263	1037.69	497.073	1.06	2.08493	6.01031e-36	1.03272e-34	FGD6	protein_coding	FYVE, RhoGEF and PH domain containing 6 [Source:HGNC Symbol;Acc:HGNC:21740]
ENSG00000142867	456.264	219.315	1.05808	2.08216	1.16832e-20	1.13793e-19	BCL10	protein_coding	B cell CLL/lymphoma 10 [Source:HGNC Symbol;Acc:HGNC:989]
ENSG00000257315	34.0944	16.3455	1.05747	2.08128	0.0105944	0.0262371	ZBED6	protein_coding	zinc finger BED-type containing 6 [Source:HGNC Symbol;Acc:HGNC:33273]
ENSG00000110172	2648.95	1273.12	1.05731	2.08105	2.14588e-65	7.43102e-64	CHORDC1	protein_coding	cysteine and histidine rich domain containing 1 [Source:HGNC Symbol;Acc:HGNC:14525]
ENSG00000145246	429.183	206.421	1.05552	2.07847	7.0128e-20	6.61572e-19	ATP10D	protein_coding	ATPase phospholipid transporting 10D (putative) [Source:HGNC Symbol;Acc:HGNC:13549]
ENSG00000230650	36.2536	17.4828	1.0545	2.077	0.0108059	0.0267138	AC140479.2	processed_pseudogene	zinc finger protein 532 (ZNF532) pseudogene
ENSG00000163694	638.393	307.103	1.05398	2.07624	2.27288e-23	2.4775e-22	RBM47	protein_coding	RNA binding motif protein 47 [Source:HGNC Symbol;Acc:HGNC:30358]
ENSG00000180773	1431.72	689.5	1.0536	2.0757	3.95323e-54	1.08384e-52	SLC36A4	protein_coding	solute carrier family 36 member 4 [Source:HGNC Symbol;Acc:HGNC:19660]
ENSG00000185630	1998.09	962.103	1.05328	2.07524	4.62e-69	1.7419e-67	PBX1	protein_coding	PBX homeobox 1 [Source:HGNC Symbol;Acc:HGNC:8632]
ENSG00000161912	80.4785	38.7968	1.05057	2.07134	0.000144819	0.000479091	ADCY10P1	transcribed_unprocessed_pseudogene	adenylate cyclase 10, soluble pseudogene 1 [Source:HGNC Symbol;Acc:HGNC:44143]
ENSG00000171840	105.156	50.6602	1.05053	2.07129	4.91906e-06	1.92763e-05	NINJ2	protein_coding	ninjurin 2 [Source:HGNC Symbol;Acc:HGNC:7825]
ENSG00000130021	600.302	289.868	1.05024	2.07088	2.57929e-25	3.0898e-24	PUDP	protein_coding	pseudouridine 5'-phosphatase [Source:HGNC Symbol;Acc:HGNC:16818]
ENSG00000198125	142.302	68.6508	1.04962	2.06998	8.98663e-07	3.76475e-06	MB	protein_coding	myoglobin [Source:HGNC Symbol;Acc:HGNC:6915]
ENSG00000185716	473.208	228.538	1.04856	2.06846	7.74229e-18	6.66429e-17	MOSMO	protein_coding	modulator of smoothened [Source:HGNC Symbol;Acc:HGNC:27087]
ENSG00000168310	185.669	90.0268	1.04751	2.06696	2.45208e-09	1.25755e-08	IRF2	protein_coding	interferon regulatory factor 2 [Source:HGNC Symbol;Acc:HGNC:6117]
ENSG00000196950	2247.86	1087.43	1.04683	2.06598	1.32533e-61	4.29236e-60	SLC39A10	protein_coding	solute carrier family 39 member 10 [Source:HGNC Symbol;Acc:HGNC:20861]
ENSG00000131844	3209.11	1552.46	1.04672	2.06583	1.82152e-90	9.87966e-89	MCCC2	protein_coding	methylcrotonoyl-CoA carboxylase 2 [Source:HGNC Symbol;Acc:HGNC:6937]
ENSG00000123545	438.434	212.052	1.04655	2.06558	1.02083e-18	9.21329e-18	NDUFAF4	protein_coding	NADH:ubiquinone oxidoreductase complex assembly factor 4 [Source:HGNC Symbol;Acc:HGNC:21034]
ENSG00000061794	1693.3	819.427	1.04634	2.06529	1.28607e-59	3.96007e-58	MRPS35	protein_coding	mitochondrial ribosomal protein S35 [Source:HGNC Symbol;Acc:HGNC:16635]
ENSG00000101846	676.406	326.959	1.04604	2.06485	1.41225e-24	1.64196e-23	STS	protein_coding	steroid sulfatase [Source:HGNC Symbol;Acc:HGNC:11425]
ENSG00000185650	2651.7	1284.44	1.04535	2.06387	8.59907e-80	3.88668e-78	ZFP36L1	protein_coding	ZFP36 ring finger protein like 1 [Source:HGNC Symbol;Acc:HGNC:1107]
ENSG00000120137	2456.35	1189.96	1.04476	2.06302	5.48569e-65	1.88228e-63	PANK3	protein_coding	pantothenate kinase 3 [Source:HGNC Symbol;Acc:HGNC:19365]
ENSG00000106588	92.6841	45.038	1.04327	2.06089	2.33804e-05	8.53227e-05	PSMA2	protein_coding	proteasome subunit alpha 2 [Source:HGNC Symbol;Acc:HGNC:9531]
ENSG00000260266	74.477	36.3146	1.04042	2.05682	0.000264645	0.000848801	PPIAP46	transcribed_processed_pseudogene	peptidylprolyl isomerase A pseudogene 46 [Source:HGNC Symbol;Acc:HGNC:53670]
ENSG00000163110	1453.49	706.588	1.04038	2.05677	7.29967e-52	1.92173e-50	PDLIM5	protein_coding	PDZ and LIM domain 5 [Source:HGNC Symbol;Acc:HGNC:17468]
ENSG00000132361	6715.9	3267.7	1.03922	2.05511	2.30445e-154	2.59354e-152	CLUH	protein_coding	clustered mitochondria homolog [Source:HGNC Symbol;Acc:HGNC:29094]
ENSG00000162924	360.716	175.371	1.03888	2.05463	7.89687e-13	5.15219e-12	REL	protein_coding	REL proto-oncogene, NF-kB subunit [Source:HGNC Symbol;Acc:HGNC:9954]
ENSG00000108671	4310.07	2099.59	1.03852	2.05412	1.5883e-93	9.07388e-92	PSMD11	protein_coding	proteasome 26S subunit, non-ATPase 11 [Source:HGNC Symbol;Acc:HGNC:9556]
ENSG00000149380	616.312	300.431	1.03814	2.05357	1.0849e-25	1.31929e-24	P4HA3	protein_coding	prolyl 4-hydroxylase subunit alpha 3 [Source:HGNC Symbol;Acc:HGNC:30135]
ENSG00000223947	57.5028	28.0365	1.0346	2.04854	0.00127673	0.00371917	AC016738.1	antisense	novel transcript
ENSG00000198722	1461.89	713.799	1.03452	2.04843	2.34664e-50	5.92159e-49	UNC13B	protein_coding	unc-13 homolog B [Source:HGNC Symbol;Acc:HGNC:12566]
ENSG00000118855	879.496	429.318	1.03314	2.04648	5.19539e-31	7.61844e-30	MFSD1	protein_coding	major facilitator superfamily domain containing 1 [Source:HGNC Symbol;Acc:HGNC:25874]
ENSG00000278266	356.29	173.901	1.03247	2.04553	1.34169e-15	1.02582e-14	AC079949.2	lincRNA	novel transcript
ENSG00000187534	156.67	76.632	1.03219	2.04513	3.06904e-08	1.45373e-07	PRR13P5	processed_pseudogene	proline rich 13 pseudogene 5 [Source:HGNC Symbol;Acc:HGNC:50618]
ENSG00000166794	3887.68	1902.79	1.03119	2.04372	4.44042e-78	1.94833e-76	PPIB	protein_coding	peptidylprolyl isomerase B [Source:HGNC Symbol;Acc:HGNC:9255]
ENSG00000168394	1913.69	936.535	1.03086	2.04324	8.57004e-66	2.99075e-64	TAP1	protein_coding	transporter 1, ATP binding cassette subfamily B member [Source:HGNC Symbol;Acc:HGNC:43]
ENSG00000147408	1946.72	952.258	1.03029	2.04243	1.02476e-60	3.25336e-59	CSGALNACT1	protein_coding	chondroitin sulfate N-acetylgalactosaminyltransferase 1 [Source:HGNC Symbol;Acc:HGNC:24290]
ENSG00000127720	43.744	21.3666	1.0302	2.04231	0.00390914	0.0105101	METTL25	protein_coding	methyltransferase like 25 [Source:HGNC Symbol;Acc:HGNC:26228]
ENSG00000245248	137.514	67.2681	1.03011	2.04218	1.34397e-06	5.53446e-06	USP2-AS1	antisense	USP2 antisense RNA 1 (head to head) [Source:HGNC Symbol;Acc:HGNC:48673]
ENSG00000116489	5090.72	2494.29	1.03005	2.04209	5.91588e-113	4.39474e-111	CAPZA1	protein_coding	capping actin protein of muscle Z-line subunit alpha 1 [Source:HGNC Symbol;Acc:HGNC:1488]
ENSG00000189159	3280.99	1607.82	1.0294	2.04118	8.96869e-89	4.64083e-87	JPT1	protein_coding	Jupiter microtubule associated homolog 1 [Source:HGNC Symbol;Acc:HGNC:14569]
ENSG00000072571	1407.12	689.265	1.02886	2.04041	1.2639e-50	3.21459e-49	HMMR	protein_coding	hyaluronan mediated motility receptor [Source:HGNC Symbol;Acc:HGNC:5012]
ENSG00000224950	35.5701	17.4466	1.02886	2.04041	0.0104589	0.0259301	AL390066.1	lincRNA	novel transcript
ENSG00000162851	1148.75	562.988	1.02879	2.04032	2.81725e-45	6.30353e-44	TFB2M	protein_coding	transcription factor B2, mitochondrial [Source:HGNC Symbol;Acc:HGNC:18559]
ENSG00000164211	1404.65	687.955	1.02868	2.04016	1.14646e-45	2.59615e-44	STARD4	protein_coding	StAR related lipid transfer domain containing 4 [Source:HGNC Symbol;Acc:HGNC:18058]
ENSG00000167644	41.7944	20.6785	1.02506	2.03505	0.0132038	0.0320297	C19orf33	protein_coding	chromosome 19 open reading frame 33 [Source:HGNC Symbol;Acc:HGNC:16668]
ENSG00000174173	1028.65	506.405	1.0234	2.0327	4.1684e-40	8.10247e-39	TRMT10C	protein_coding	tRNA methyltransferase 10C, mitochondrial RNase P subunit [Source:HGNC Symbol;Acc:HGNC:26022]
ENSG00000151929	1345.43	662.895	1.02278	2.03183	6.67333e-39	1.25699e-37	BAG3	protein_coding	BCL2 associated athanogene 3 [Source:HGNC Symbol;Acc:HGNC:939]
ENSG00000135111	2062.66	1015.43	1.02229	2.03113	5.53926e-66	1.95428e-64	TBX3	protein_coding	T-box 3 [Source:HGNC Symbol;Acc:HGNC:11602]
ENSG00000012124	182.271	89.4614	1.02203	2.03078	1.64294e-08	7.90869e-08	CD22	protein_coding	CD22 molecule [Source:HGNC Symbol;Acc:HGNC:1643]
ENSG00000177311	5573.16	2742.8	1.02201	2.03074	8.8619e-87	4.40337e-85	ZBTB38	protein_coding	zinc finger and BTB domain containing 38 [Source:HGNC Symbol;Acc:HGNC:26636]
ENSG00000261884	40.6425	20.1052	1.02143	2.02992	0.00570061	0.0148513	AC040162.1	protein_coding	novel transcript
ENSG00000166250	2511.46	1237.76	1.02059	2.02875	5.43855e-78	2.37241e-76	CLMP	protein_coding	CXADR like membrane protein [Source:HGNC Symbol;Acc:HGNC:24039]
ENSG00000155561	3734.71	1840.54	1.0201	2.02807	2.02749e-79	9.0729e-78	NUP205	protein_coding	nucleoporin 205 [Source:HGNC Symbol;Acc:HGNC:18658]
ENSG00000068912	1181.13	582.455	1.01973	2.02754	9.8497e-45	2.18646e-43	ERLEC1	protein_coding	endoplasmic reticulum lectin 1 [Source:HGNC Symbol;Acc:HGNC:25222]
ENSG00000272602	122.155	60.1101	1.01948	2.02719	2.14787e-05	7.86761e-05	ZNF595	protein_coding	zinc finger protein 595 [Source:HGNC Symbol;Acc:HGNC:27196]
ENSG00000152601	3169.59	1563.26	1.019	2.02651	2.01638e-73	8.13382e-72	MBNL1	protein_coding	muscleblind like splicing regulator 1 [Source:HGNC Symbol;Acc:HGNC:6923]
ENSG00000159921	2016.44	995.6	1.01879	2.02622	1.29407e-68	4.82256e-67	GNE	protein_coding	glucosamine (UDP-N-acetyl)-2-epimerase/N-acetylmannosamine kinase [Source:HGNC Symbol;Acc:HGNC:23657]
ENSG00000165060	119.023	58.6869	1.0185	2.02582	2.36912e-06	9.54473e-06	FXN	protein_coding	frataxin [Source:HGNC Symbol;Acc:HGNC:3951]
ENSG00000138356	98.0993	48.3217	1.01813	2.0253	8.97644e-05	0.000305443	AOX1	protein_coding	aldehyde oxidase 1 [Source:HGNC Symbol;Acc:HGNC:553]
ENSG00000127324	134.817	66.6878	1.0181	2.02525	4.22348e-07	1.82259e-06	TSPAN8	protein_coding	tetraspanin 8 [Source:HGNC Symbol;Acc:HGNC:11855]
ENSG00000163467	31.3988	15.5146	1.01752	2.02444	0.0137615	0.0332395	TSACC	protein_coding	TSSK6 activating cochaperone [Source:HGNC Symbol;Acc:HGNC:30636]
ENSG00000018699	919.994	454.599	1.01746	2.02435	2.11552e-36	3.67708e-35	TTC27	protein_coding	tetratricopeptide repeat domain 27 [Source:HGNC Symbol;Acc:HGNC:25986]
ENSG00000163513	1608.45	794.173	1.01672	2.02331	3.09934e-46	7.09695e-45	TGFBR2	protein_coding	transforming growth factor beta receptor 2 [Source:HGNC Symbol;Acc:HGNC:11773]
ENSG00000140403	1157.12	572.368	1.01521	2.0212	1.95808e-40	3.82591e-39	DNAJA4	protein_coding	DnaJ heat shock protein family (Hsp40) member A4 [Source:HGNC Symbol;Acc:HGNC:14885]
ENSG00000176399	64.2221	31.8815	1.01471	2.0205	0.000576822	0.00176914	DMRTA1	protein_coding	DMRT like family A1 [Source:HGNC Symbol;Acc:HGNC:13826]
ENSG00000034152	2495.53	1236.05	1.01366	2.01902	4.81643e-80	2.18574e-78	MAP2K3	protein_coding	mitogen-activated protein kinase kinase 3 [Source:HGNC Symbol;Acc:HGNC:6843]
ENSG00000163535	545.041	270.007	1.01348	2.01877	1.22385e-21	1.23865e-20	SGO2	protein_coding	shugoshin 2 [Source:HGNC Symbol;Acc:HGNC:30812]
ENSG00000162623	782.596	388.471	1.01239	2.01726	1.72062e-28	2.31359e-27	TYW3	protein_coding	tRNA-yW synthesizing protein 3 homolog [Source:HGNC Symbol;Acc:HGNC:24757]
ENSG00000256001	243.982	120.827	1.01202	2.01673	2.33845e-11	1.38008e-10	AC079949.1	lincRNA	novel transcript
ENSG00000254986	1705.29	846.303	1.01145	2.01594	2.5309e-58	7.54543e-57	DPP3	protein_coding	dipeptidyl peptidase 3 [Source:HGNC Symbol;Acc:HGNC:3008]
ENSG00000168939	63.8188	31.7558	1.00935	2.013	0.000535621	0.00164884	SPRY3	protein_coding	sprouty RTK signaling antagonist 3 [Source:HGNC Symbol;Acc:HGNC:11271]
ENSG00000277224	27.9622	13.9106	1.00659	2.00915	0.0212755	0.0493092	HIST1H2BF	protein_coding	histone cluster 1 H2B family member f [Source:HGNC Symbol;Acc:HGNC:4752]
ENSG00000119929	855.958	426.575	1.00565	2.00785	1.84564e-30	2.64609e-29	CUTC	protein_coding	cutC copper transporter [Source:HGNC Symbol;Acc:HGNC:24271]
ENSG00000089048	691.027	344.197	1.00549	2.00763	3.12754e-26	3.87227e-25	ESF1	protein_coding	ESF1 nucleolar pre-rRNA processing protein homolog [Source:HGNC Symbol;Acc:HGNC:15898]
ENSG00000122591	1113.04	554.142	1.00492	2.00683	5.83546e-35	9.78037e-34	FAM126A	protein_coding	family with sequence similarity 126 member A [Source:HGNC Symbol;Acc:HGNC:24587]
ENSG00000123989	1257.54	627.266	1.00332	2.0046	3.37169e-41	6.71623e-40	CHPF	protein_coding	chondroitin polymerizing factor [Source:HGNC Symbol;Acc:HGNC:24291]
ENSG00000082781	9762.88	4871.64	1.00306	2.00425	3.99447e-164	4.96748e-162	ITGB5	protein_coding	integrin subunit beta 5 [Source:HGNC Symbol;Acc:HGNC:6160]
ENSG00000198018	422.47	211.086	1.00225	2.00312	6.7068e-18	5.7996e-17	ENTPD7	protein_coding	ectonucleoside triphosphate diphosphohydrolase 7 [Source:HGNC Symbol;Acc:HGNC:19745]
ENSG00000229944	181.239	90.5186	1.00221	2.00307	2.38087e-07	1.04731e-06	EIF4EP2	processed_pseudogene	eukaryotic translation initiation factor 4E pseudogene 2 [Source:HGNC Symbol;Acc:HGNC:32428]
ENSG00000143816	1176.5	588.302	1.00033	2.00046	4.53435e-43	9.64684e-42	WNT9A	protein_coding	Wnt family member 9A [Source:HGNC Symbol;Acc:HGNC:12778]
ENSG00000264575	28.9657	57.9688	-1.00013	0.499955	0.00098191	0.00290775	LINC00526	lincRNA	long intergenic non-protein coding RNA 526 [Source:HGNC Symbol;Acc:HGNC:28278]
ENSG00000250645	22.0756	44.1177	-1.00034	0.499883	0.00521141	0.0136989	AC010442.2	processed_pseudogene	family with sequence similarity 136, member A (FAM136A) pseudogene
ENSG00000172572	1014.19	2030.76	-1.00176	0.499391	4.60981e-59	1.39091e-57	PDE3A	protein_coding	phosphodiesterase 3A [Source:HGNC Symbol;Acc:HGNC:8778]
ENSG00000141576	61.0228	122.264	-1.00179	0.499379	5.77218e-06	2.24514e-05	RNF157	protein_coding	ring finger protein 157 [Source:HGNC Symbol;Acc:HGNC:29402]
ENSG00000053108	1346.41	2695.97	-1.00188	0.49935	1.40144e-80	6.42464e-79	FSTL4	protein_coding	follistatin like 4 [Source:HGNC Symbol;Acc:HGNC:21389]
ENSG00000169184	1418.7	2844.52	-1.00352	0.498782	1.21687e-79	5.47813e-78	MN1	protein_coding	MN1 proto-oncogene, transcriptional regulator [Source:HGNC Symbol;Acc:HGNC:7180]
ENSG00000121653	35.2248	70.6121	-1.00367	0.498729	0.000284561	0.000908795	MAPK8IP1	protein_coding	mitogen-activated protein kinase 8 interacting protein 1 [Source:HGNC Symbol;Acc:HGNC:6882]
ENSG00000205517	248.064	497.292	-1.00439	0.49848	2.15209e-17	1.81496e-16	RGL3	protein_coding	ral guanine nucleotide dissociation stimulator like 3 [Source:HGNC Symbol;Acc:HGNC:30282]
ENSG00000178199	36.8121	73.9691	-1.00535	0.49815	0.000333402	0.00105357	ZC3H12D	protein_coding	zinc finger CCCH-type containing 12D [Source:HGNC Symbol;Acc:HGNC:21175]
ENSG00000164331	87.9241	176.671	-1.00543	0.498121	1.8127e-08	8.70539e-08	ANKRA2	protein_coding	ankyrin repeat family A member 2 [Source:HGNC Symbol;Acc:HGNC:13208]
ENSG00000166971	104.268	209.211	-1.0056	0.498062	9.59164e-10	5.09555e-09	AKTIP	protein_coding	AKT interacting protein [Source:HGNC Symbol;Acc:HGNC:16710]
ENSG00000159674	988.804	1986.68	-1.00577	0.498005	5.86105e-54	1.59911e-52	SPON2	protein_coding	spondin 2 [Source:HGNC Symbol;Acc:HGNC:11253]
ENSG00000237438	157.755	316.712	-1.00584	0.497981	1.29657e-12	8.35753e-12	CECR7	transcribed_unprocessed_pseudogene	cat eye syndrome chromosome region, candidate 7 [Source:HGNC Symbol;Acc:HGNC:1845]
ENSG00000104043	24.0958	48.5017	-1.00714	0.497532	0.00342298	0.00930418	ATP8B4	protein_coding	ATPase phospholipid transporting 8B4 (putative) [Source:HGNC Symbol;Acc:HGNC:13536]
ENSG00000149600	179.313	360.91	-1.0083	0.497131	1.01048e-15	7.79199e-15	COMMD7	protein_coding	COMM domain containing 7 [Source:HGNC Symbol;Acc:HGNC:16223]
ENSG00000132879	300.467	604.758	-1.00853	0.497052	2.39272e-23	2.60434e-22	FBXO44	protein_coding	F-box protein 44 [Source:HGNC Symbol;Acc:HGNC:24847]
ENSG00000111859	333.554	671.04	-1.00855	0.497044	4.92416e-26	6.05341e-25	NEDD9	protein_coding	neural precursor cell expressed, developmentally down-regulated 9 [Source:HGNC Symbol;Acc:HGNC:7733]
ENSG00000088367	999.865	2012.27	-1.00916	0.496836	4.50136e-68	1.6475e-66	EPB41L1	protein_coding	erythrocyte membrane protein band 4.1 like 1 [Source:HGNC Symbol;Acc:HGNC:3378]
ENSG00000153896	47.2298	95.2131	-1.01003	0.496536	0.000117671	0.0003941	ZNF599	protein_coding	zinc finger protein 599 [Source:HGNC Symbol;Acc:HGNC:26408]
ENSG00000152076	50.9516	102.749	-1.01087	0.496247	1.76882e-05	6.54304e-05	CCDC74B	protein_coding	coiled-coil domain containing 74B [Source:HGNC Symbol;Acc:HGNC:25267]
ENSG00000120254	1854.98	3738.44	-1.01118	0.496139	8.38649e-98	5.14364e-96	MTHFD1L	protein_coding	methylenetetrahydrofolate dehydrogenase (NADP+ dependent) 1 like [Source:HGNC Symbol;Acc:HGNC:21055]
ENSG00000259129	21.0203	42.4077	-1.01167	0.49597	0.00596256	0.0154767	LINC00648	lincRNA	long intergenic non-protein coding RNA 648 [Source:HGNC Symbol;Acc:HGNC:44302]
ENSG00000116857	1047.02	2111.68	-1.0118	0.495926	3.06125e-63	1.01781e-61	TMEM9	protein_coding	transmembrane protein 9 [Source:HGNC Symbol;Acc:HGNC:18823]
ENSG00000010219	30.0179	60.4571	-1.01204	0.495843	0.000823668	0.00246903	DYRK4	protein_coding	dual specificity tyrosine phosphorylation regulated kinase 4 [Source:HGNC Symbol;Acc:HGNC:3095]
ENSG00000188158	357.921	721.611	-1.01207	0.495836	9.62373e-22	9.78412e-21	NHS	protein_coding	NHS actin remodeling regulator [Source:HGNC Symbol;Acc:HGNC:7820]
ENSG00000157514	962.383	1941.4	-1.01214	0.495809	3.15191e-62	1.0312e-60	TSC22D3	protein_coding	TSC22 domain family member 3 [Source:HGNC Symbol;Acc:HGNC:3051]
ENSG00000180447	165.107	333.188	-1.013	0.495516	5.79173e-13	3.81187e-12	GAS1	protein_coding	growth arrest specific 1 [Source:HGNC Symbol;Acc:HGNC:4165]
ENSG00000117602	160.467	323.768	-1.0131	0.495479	3.61278e-14	2.55002e-13	RCAN3	protein_coding	RCAN family member 3 [Source:HGNC Symbol;Acc:HGNC:3042]
ENSG00000251022	426.858	861.851	-1.01333	0.495401	7.48371e-33	1.16817e-31	THAP9-AS1	antisense	THAP9 antisense RNA 1 [Source:HGNC Symbol;Acc:HGNC:44172]
ENSG00000125744	135.793	274.52	-1.01418	0.495108	4.73763e-12	2.94584e-11	RTN2	protein_coding	reticulon 2 [Source:HGNC Symbol;Acc:HGNC:10468]
ENSG00000099840	13.8107	27.9065	-1.01442	0.495028	0.0205791	0.0478183	IZUMO4	protein_coding	IZUMO family member 4 [Source:HGNC Symbol;Acc:HGNC:26950]
ENSG00000103319	588.728	1189.8	-1.01485	0.494879	1.5024e-41	3.04115e-40	EEF2K	protein_coding	eukaryotic elongation factor 2 kinase [Source:HGNC Symbol;Acc:HGNC:24615]
ENSG00000162062	609.653	1232.5	-1.01492	0.494855	3.31821e-33	5.24875e-32	TEDC2	protein_coding	tubulin epsilon and delta complex 2 [Source:HGNC Symbol;Acc:HGNC:25849]
ENSG00000247708	34.1411	69.0564	-1.01558	0.494628	0.000382795	0.00120162	STX18-AS1	antisense	STX18 antisense RNA 1 (head to head) [Source:HGNC Symbol;Acc:HGNC:48877]
ENSG00000160325	148.745	300.651	-1.0161	0.494451	8.20739e-13	5.34394e-12	CACFD1	protein_coding	calcium channel flower domain containing 1 [Source:HGNC Symbol;Acc:HGNC:1365]
ENSG00000274512	71.6974	145.207	-1.01613	0.49444	7.67367e-07	3.23156e-06	TBC1D3L	protein_coding	TBC1 domain family member 3L [Source:HGNC Symbol;Acc:HGNC:51246]
ENSG00000138380	23.8333	48.208	-1.01617	0.494427	0.00490491	0.0129629	CARF	protein_coding	calcium responsive transcription factor [Source:HGNC Symbol;Acc:HGNC:14435]
ENSG00000182685	108.285	218.996	-1.01627	0.494393	7.21018e-10	3.86875e-09	BRICD5	protein_coding	BRICHOS domain containing 5 [Source:HGNC Symbol;Acc:HGNC:28309]
ENSG00000260077	67.9648	137.499	-1.01694	0.494165	3.87706e-07	1.67824e-06	AC104794.2	lincRNA	novel transcript
ENSG00000168140	1497.79	3031.17	-1.01709	0.49411	5.08992e-77	2.18227e-75	VASN	protein_coding	vasorin [Source:HGNC Symbol;Acc:HGNC:18517]
ENSG00000065060	1015.97	2055.2	-1.01712	0.494102	1.15299e-55	3.26448e-54	UHRF1BP1	protein_coding	UHRF1 binding protein 1 [Source:HGNC Symbol;Acc:HGNC:21216]
ENSG00000166199	311.418	630.777	-1.01756	0.493951	1.94587e-21	1.95185e-20	ALKBH3	protein_coding	alkB homolog 3, alpha-ketoglutaratedependent dioxygenase [Source:HGNC Symbol;Acc:HGNC:30141]
ENSG00000099958	89.4364	181.204	-1.01756	0.493951	2.06843e-08	9.91237e-08	DERL3	protein_coding	derlin 3 [Source:HGNC Symbol;Acc:HGNC:14236]
ENSG00000100311	299.951	606.943	-1.01762	0.493932	7.40118e-24	8.29234e-23	PDGFB	protein_coding	platelet derived growth factor subunit B [Source:HGNC Symbol;Acc:HGNC:8800]
ENSG00000111653	247.835	502.114	-1.01918	0.493398	1.0544e-20	1.02831e-19	ING4	protein_coding	inhibitor of growth family member 4 [Source:HGNC Symbol;Acc:HGNC:19423]
ENSG00000186567	66.9499	135.716	-1.01968	0.493227	4.80572e-07	2.06395e-06	CEACAM19	protein_coding	carcinoembryonic antigen related cell adhesion molecule 19 [Source:HGNC Symbol;Acc:HGNC:31951]
ENSG00000104450	117.441	237.899	-1.02016	0.493062	1.20052e-10	6.75225e-10	SPAG1	protein_coding	sperm associated antigen 1 [Source:HGNC Symbol;Acc:HGNC:11212]
ENSG00000082196	20.7293	41.9962	-1.02036	0.492994	0.00450228	0.0119789	C1QTNF3	protein_coding	C1q and TNF related 3 [Source:HGNC Symbol;Acc:HGNC:14326]
ENSG00000074621	45.8179	93.1581	-1.02101	0.492772	3.7681e-05	0.000134076	SLC24A1	protein_coding	solute carrier family 24 member 1 [Source:HGNC Symbol;Acc:HGNC:10975]
ENSG00000163617	86.1164	174.914	-1.0221	0.492397	3.01319e-08	1.42907e-07	CCDC191	protein_coding	coiled-coil domain containing 191 [Source:HGNC Symbol;Acc:HGNC:29272]
ENSG00000278635	45.1034	91.4658	-1.02214	0.492385	0.000116274	0.000389757	AC141557.2	unprocessed_pseudogene	WAS protein family homolog 1 (WASH1) pseudogene
ENSG00000083290	142.197	288.981	-1.02219	0.492369	1.40615e-11	8.43802e-11	ULK2	protein_coding	unc-51 like autophagy activating kinase 2 [Source:HGNC Symbol;Acc:HGNC:13480]
ENSG00000158050	436.927	887.5	-1.02255	0.492244	3.55952e-31	5.2642e-30	DUSP2	protein_coding	dual specificity phosphatase 2 [Source:HGNC Symbol;Acc:HGNC:3068]
ENSG00000159753	190.81	387.796	-1.02281	0.492156	3.31405e-15	2.48322e-14	CARMIL2	protein_coding	capping protein regulator and myosin 1 linker 2 [Source:HGNC Symbol;Acc:HGNC:27089]
ENSG00000146267	34.2175	69.5659	-1.02333	0.49198	0.000330717	0.00104596	FAXC	protein_coding	failed axon connections homolog [Source:HGNC Symbol;Acc:HGNC:20742]
ENSG00000006025	438.028	890	-1.02355	0.491905	7.16879e-33	1.11979e-31	OSBPL7	protein_coding	oxysterol binding protein like 7 [Source:HGNC Symbol;Acc:HGNC:16387]
ENSG00000160999	147.873	301.039	-1.02524	0.491328	1.17536e-13	8.05364e-13	SH2B2	protein_coding	SH2B adaptor protein 2 [Source:HGNC Symbol;Acc:HGNC:17381]
ENSG00000142623	49.0633	99.8376	-1.02647	0.49091	1.53232e-05	5.71328e-05	PADI1	protein_coding	peptidyl arginine deiminase 1 [Source:HGNC Symbol;Acc:HGNC:18367]
ENSG00000264230	281.237	572.915	-1.02686	0.490776	8.1684e-21	8.01144e-20	ANXA8L1	protein_coding	annexin A8 like 1 [Source:HGNC Symbol;Acc:HGNC:23334]
ENSG00000260996	18.5948	38.0313	-1.02734	0.490614	0.00830109	0.0209878	BX255925.1	sense_overlapping	novel transcript, overlapping NRARP
ENSG00000237686	135.658	276.542	-1.02745	0.490577	1.25752e-12	8.11979e-12	AL109615.3	antisense	uncharacterized LOC101929705 [Source:NCBI gene;Acc:101929705]
ENSG00000071051	215.806	440.144	-1.02758	0.490531	1.46523e-16	1.18423e-15	NCK2	protein_coding	NCK adaptor protein 2 [Source:HGNC Symbol;Acc:HGNC:7665]
ENSG00000275966	33.1616	67.6744	-1.02834	0.490274	0.000412866	0.00129079	AC110285.6	lincRNA	novel transcript
ENSG00000149292	60.7206	123.78	-1.03009	0.489681	2.57454e-06	1.03428e-05	TTC12	protein_coding	tetratricopeptide repeat domain 12 [Source:HGNC Symbol;Acc:HGNC:23700]
ENSG00000229873	24.8134	50.6265	-1.03037	0.489585	0.00230069	0.00645231	OGFR-AS1	antisense	OGFR antisense RNA 1 [Source:HGNC Symbol;Acc:HGNC:40724]
ENSG00000181885	594.925	1216.86	-1.03173	0.489123	3.7458e-43	7.98429e-42	CLDN7	protein_coding	claudin 7 [Source:HGNC Symbol;Acc:HGNC:2049]
ENSG00000153814	176.847	361.902	-1.03204	0.489019	5.53927e-16	4.33079e-15	JAZF1	protein_coding	JAZF zinc finger 1 [Source:HGNC Symbol;Acc:HGNC:28917]
ENSG00000167994	433.254	885.983	-1.03219	0.488966	1.94958e-34	3.21253e-33	RAB3IL1	protein_coding	RAB3A interacting protein like 1 [Source:HGNC Symbol;Acc:HGNC:9780]
ENSG00000179242	49.9216	102.095	-1.03238	0.488903	1.96817e-05	7.24236e-05	CDH4	protein_coding	cadherin 4 [Source:HGNC Symbol;Acc:HGNC:1763]
ENSG00000154556	19.2998	39.4822	-1.03263	0.48882	0.00583144	0.0151605	SORBS2	protein_coding	sorbin and SH3 domain containing 2 [Source:HGNC Symbol;Acc:HGNC:24098]
ENSG00000105963	95.3939	195.276	-1.03395	0.48837	4.07392e-08	1.914e-07	ADAP1	protein_coding	ArfGAP with dual PH domains 1 [Source:HGNC Symbol;Acc:HGNC:16486]
ENSG00000196453	212.964	435.892	-1.03461	0.488147	6.17093e-17	5.08983e-16	ZNF777	protein_coding	zinc finger protein 777 [Source:HGNC Symbol;Acc:HGNC:22213]
ENSG00000125746	1668.88	3420.01	-1.03502	0.48801	6.24915e-98	3.85376e-96	EML2	protein_coding	echinoderm microtubule associated protein like 2 [Source:HGNC Symbol;Acc:HGNC:18035]
ENSG00000165914	150.511	308.605	-1.0354	0.487881	8.36112e-14	5.76948e-13	TTC7B	protein_coding	tetratricopeptide repeat domain 7B [Source:HGNC Symbol;Acc:HGNC:19858]
ENSG00000105519	39.2754	80.4866	-1.03655	0.487491	0.00012931	0.00043063	CAPS	protein_coding	calcyphosine [Source:HGNC Symbol;Acc:HGNC:1487]
ENSG00000143412	91.658	188.201	-1.0367	0.487439	8.48257e-09	4.18991e-08	ANXA9	protein_coding	annexin A9 [Source:HGNC Symbol;Acc:HGNC:547]
ENSG00000184060	17.8253	36.7382	-1.03675	0.487424	0.0153855	0.0367362	ADAP2	protein_coding	ArfGAP with dual PH domains 2 [Source:HGNC Symbol;Acc:HGNC:16487]
ENSG00000124159	15.8367	32.5419	-1.0382	0.486933	0.0114058	0.0280522	MATN4	protein_coding	matrilin 4 [Source:HGNC Symbol;Acc:HGNC:6910]
ENSG00000244968	70.4055	144.705	-1.03846	0.486846	1.56797e-07	7.03195e-07	LIFR-AS1	antisense	LIFR antisense RNA 1 [Source:HGNC Symbol;Acc:HGNC:43600]
ENSG00000170965	14.1282	29.0188	-1.03881	0.486729	0.0181222	0.0426777	PLAC1	protein_coding	placenta specific 1 [Source:HGNC Symbol;Acc:HGNC:9044]
ENSG00000266983	24.7863	51.0964	-1.03903	0.486653	0.00250393	0.00697969	AC011444.1	antisense	uncharacterized LOC100128568 [Source:NCBI gene;Acc:100128568]
ENSG00000162745	182.872	375.729	-1.03936	0.486542	6.34408e-16	4.93943e-15	OLFML2B	protein_coding	olfactomedin like 2B [Source:HGNC Symbol;Acc:HGNC:24558]
ENSG00000274220	15.1594	31.1257	-1.03948	0.486503	0.0134529	0.0325709	AC009163.6	lincRNA	novel transcript
ENSG00000206417	50.2807	103.651	-1.03986	0.486374	2.09089e-05	7.66887e-05	H1FX-AS1	antisense	H1FX antisense RNA 1 [Source:HGNC Symbol;Acc:HGNC:27953]
ENSG00000268575	41.3962	85.2769	-1.04183	0.48571	4.6458e-05	0.00016342	AL031282.2	processed_transcript	novel transcript, readthrough between SLC35E2 and CDK11A
ENSG00000144488	30.7614	63.2569	-1.04319	0.485252	0.000650076	0.00197657	ESPNL	protein_coding	espin like [Source:HGNC Symbol;Acc:HGNC:27937]
ENSG00000235194	151.018	311.532	-1.04444	0.484832	6.89818e-14	4.78199e-13	PPP1R3E	protein_coding	protein phosphatase 1 regulatory subunit 3E [Source:HGNC Symbol;Acc:HGNC:14943]
ENSG00000105245	838.016	1730.71	-1.04616	0.484254	1.87171e-59	5.72423e-58	NUMBL	protein_coding	NUMB like, endocytic adaptor protein [Source:HGNC Symbol;Acc:HGNC:8061]
ENSG00000099889	122.44	253.206	-1.04792	0.483665	1.70176e-12	1.08543e-11	ARVCF	protein_coding	ARVCF, delta catenin family member [Source:HGNC Symbol;Acc:HGNC:728]
ENSG00000228242	29.3527	60.6533	-1.04835	0.483522	0.000500806	0.00154674	AC093495.1	antisense	novel transcript, antisense to XPC
ENSG00000074370	441.769	913.99	-1.04837	0.483514	6.2409e-35	1.04443e-33	ATP2A3	protein_coding	ATPase sarcoplasmic/endoplasmic reticulum Ca2+ transporting 3 [Source:HGNC Symbol;Acc:HGNC:813]
ENSG00000124249	317.731	657.061	-1.04861	0.483433	1.05902e-28	1.43513e-27	KCNK15	protein_coding	potassium two pore domain channel subfamily K member 15 [Source:HGNC Symbol;Acc:HGNC:13814]
ENSG00000182759	242.285	501.689	-1.04909	0.483273	1.15257e-21	1.16756e-20	MAFA	protein_coding	MAF bZIP transcription factor A [Source:HGNC Symbol;Acc:HGNC:23145]
ENSG00000184343	125.638	260.07	-1.04949	0.483138	4.74757e-12	2.9512e-11	SRPK3	protein_coding	SRSF protein kinase 3 [Source:HGNC Symbol;Acc:HGNC:11402]
ENSG00000224032	324.24	671.486	-1.04997	0.482979	7.46537e-29	1.02089e-27	EPB41L4A-AS1	lincRNA	EPB41L4A antisense RNA 1 [Source:HGNC Symbol;Acc:HGNC:30749]
ENSG00000198205	51.4029	106.318	-1.05067	0.482743	5.61803e-06	2.18896e-05	ZXDA	protein_coding	zinc finger X-linked duplicated A [Source:HGNC Symbol;Acc:HGNC:13198]
ENSG00000007255	85.351	176.635	-1.05128	0.482539	3.56167e-08	1.67965e-07	TRAPPC6A	protein_coding	trafficking protein particle complex 6A [Source:HGNC Symbol;Acc:HGNC:23069]
ENSG00000007384	528.628	1095.58	-1.05179	0.482368	1.17355e-42	2.46874e-41	RHBDF1	protein_coding	rhomboid 5 homolog 1 [Source:HGNC Symbol;Acc:HGNC:20561]
ENSG00000106723	1885.4	3910.93	-1.05279	0.482035	3.32312e-108	2.27356e-106	SPIN1	protein_coding	spindlin 1 [Source:HGNC Symbol;Acc:HGNC:11243]
ENSG00000188779	18.264	37.8972	-1.05308	0.481937	0.00760044	0.0193484	SKOR1	protein_coding	SKI family transcriptional corepressor 1 [Source:HGNC Symbol;Acc:HGNC:21326]
ENSG00000054179	44.0936	91.4889	-1.05317	0.481909	2.01927e-05	7.42068e-05	ENTPD2	protein_coding	ectonucleoside triphosphate diphosphohydrolase 2 [Source:HGNC Symbol;Acc:HGNC:3364]
ENSG00000101098	86.0756	178.537	-1.05357	0.481774	3.27132e-08	1.54628e-07	RIMS4	protein_coding	regulating synaptic membrane exocytosis 4 [Source:HGNC Symbol;Acc:HGNC:16183]
ENSG00000049246	191.108	396.731	-1.05404	0.481618	3.6557e-18	3.20304e-17	PER3	protein_coding	period circadian regulator 3 [Source:HGNC Symbol;Acc:HGNC:8847]
ENSG00000170629	50.9989	106.036	-1.05515	0.481248	9.20175e-06	3.51174e-05	DPY19L2P2	transcribed_unprocessed_pseudogene	DPY19L2 pseudogene 2 [Source:HGNC Symbol;Acc:HGNC:21764]
ENSG00000163520	189.582	394.627	-1.05577	0.48104	1.61179e-16	1.29896e-15	FBLN2	protein_coding	fibulin 2 [Source:HGNC Symbol;Acc:HGNC:3601]
ENSG00000169439	460.022	956.549	-1.05607	0.48094	4.02807e-38	7.37137e-37	SDC2	protein_coding	syndecan 2 [Source:HGNC Symbol;Acc:HGNC:10659]
ENSG00000225377	31.3306	65.2181	-1.05609	0.480933	0.000303989	0.000967546	NRSN2-AS1	antisense	NRSN2 antisense RNA 1 [Source:HGNC Symbol;Acc:HGNC:51222]
ENSG00000154134	25.1644	52.4026	-1.05624	0.480882	0.00126593	0.00369057	ROBO3	protein_coding	roundabout guidance receptor 3 [Source:HGNC Symbol;Acc:HGNC:13433]
ENSG00000196498	5252.19	10925.3	-1.05673	0.48072	8.51958e-173	1.12804e-170	NCOR2	protein_coding	nuclear receptor corepressor 2 [Source:HGNC Symbol;Acc:HGNC:7673]
ENSG00000162572	143.953	299.433	-1.05689	0.480666	1.9151e-14	1.37634e-13	SCNN1D	protein_coding	sodium channel epithelial 1 delta subunit [Source:HGNC Symbol;Acc:HGNC:10601]
ENSG00000110987	266.293	554.094	-1.05717	0.480574	2.31636e-24	2.6527e-23	BCL7A	protein_coding	BCL tumor suppressor 7A [Source:HGNC Symbol;Acc:HGNC:1004]
ENSG00000146733	672.587	1399.76	-1.05733	0.480519	8.14726e-49	1.9847e-47	PSPH	protein_coding	phosphoserine phosphatase [Source:HGNC Symbol;Acc:HGNC:9577]
ENSG00000150457	424.506	883.591	-1.05826	0.48021	4.31717e-32	6.59261e-31	LATS2	protein_coding	large tumor suppressor kinase 2 [Source:HGNC Symbol;Acc:HGNC:6515]
ENSG00000162772	517.75	1080.49	-1.06054	0.479453	2.67363e-40	5.21045e-39	ATF3	protein_coding	activating transcription factor 3 [Source:HGNC Symbol;Acc:HGNC:785]
ENSG00000273142	70.2829	146.981	-1.06234	0.478853	1.47334e-07	6.62341e-07	AC073335.2	lincRNA	novel transcript
ENSG00000169071	521.672	1090.68	-1.06394	0.478324	5.40005e-42	1.11106e-40	ROR2	protein_coding	receptor tyrosine kinase like orphan receptor 2 [Source:HGNC Symbol;Acc:HGNC:10257]
ENSG00000137460	133.598	279.123	-1.06419	0.47824	1.23464e-13	8.44699e-13	FHDC1	protein_coding	FH2 domain containing 1 [Source:HGNC Symbol;Acc:HGNC:29363]
ENSG00000185614	17.2732	36.1123	-1.06441	0.478169	0.00694046	0.0178052	INKA1	protein_coding	inka box actin regulator 1 [Source:HGNC Symbol;Acc:HGNC:32480]
ENSG00000149418	283.745	593.796	-1.06505	0.477957	2.6196e-24	2.99313e-23	ST14	protein_coding	suppression of tumorigenicity 14 [Source:HGNC Symbol;Acc:HGNC:11344]
ENSG00000070371	735.109	1540.48	-1.06691	0.477339	1.36257e-57	3.98311e-56	CLTCL1	protein_coding	clathrin heavy chain like 1 [Source:HGNC Symbol;Acc:HGNC:2093]
ENSG00000135049	309.601	648.682	-1.06762	0.477106	1.24462e-25	1.50782e-24	AGTPBP1	protein_coding	ATP/GTP binding protein 1 [Source:HGNC Symbol;Acc:HGNC:17258]
ENSG00000188095	17.5256	36.8896	-1.06763	0.477101	0.0158668	0.0377931	MESP2	protein_coding	mesoderm posterior bHLH transcription factor 2 [Source:HGNC Symbol;Acc:HGNC:29659]
ENSG00000183762	79.5601	166.535	-1.06799	0.476984	2.08702e-07	9.23467e-07	KREMEN1	protein_coding	kringle containing transmembrane protein 1 [Source:HGNC Symbol;Acc:HGNC:17550]
ENSG00000159733	80.6141	169.098	-1.06825	0.476898	1.61633e-08	7.78558e-08	ZFYVE28	protein_coding	zinc finger FYVE-type containing 28 [Source:HGNC Symbol;Acc:HGNC:29334]
ENSG00000131471	26.5011	55.5195	-1.06859	0.476784	0.00103151	0.00304383	AOC3	protein_coding	amine oxidase, copper containing 3 [Source:HGNC Symbol;Acc:HGNC:550]
ENSG00000164418	62.5389	131.217	-1.06863	0.476773	6.88603e-07	2.90693e-06	GRIK2	protein_coding	glutamate ionotropic receptor kainate type subunit 2 [Source:HGNC Symbol;Acc:HGNC:4580]
ENSG00000112183	123.471	258.996	-1.07001	0.476315	6.418e-12	3.95139e-11	RBM24	protein_coding	RNA binding motif protein 24 [Source:HGNC Symbol;Acc:HGNC:21539]
ENSG00000203684	22.0503	46.27	-1.07032	0.476214	0.00260375	0.00723732	IBA57-DT	lincRNA	IBA57 divergent transcript [Source:HGNC Symbol;Acc:HGNC:32062]
ENSG00000203780	33.0972	69.6125	-1.07046	0.476166	0.000197668	0.000644174	FANK1	protein_coding	fibronectin type III and ankyrin repeat domains 1 [Source:HGNC Symbol;Acc:HGNC:23527]
ENSG00000257923	2714.88	5710.36	-1.07312	0.47529	1.023e-108	7.04182e-107	CUX1	protein_coding	cut like homeobox 1 [Source:HGNC Symbol;Acc:HGNC:2557]
ENSG00000196476	61.7133	129.987	-1.07348	0.475173	2.42354e-07	1.06483e-06	C20orf96	protein_coding	chromosome 20 open reading frame 96 [Source:HGNC Symbol;Acc:HGNC:16227]
ENSG00000272523	15.1689	31.9668	-1.07485	0.474721	0.0112634	0.0277382	LINC01023	lincRNA	long intergenic non-protein coding RNA 1023 [Source:HGNC Symbol;Acc:HGNC:49004]
ENSG00000140993	12.4374	26.1682	-1.07551	0.474504	0.0193109	0.0451603	TIGD7	protein_coding	tigger transposable element derived 7 [Source:HGNC Symbol;Acc:HGNC:18331]
ENSG00000151882	44.8788	94.7775	-1.07697	0.474022	1.23773e-05	4.66956e-05	CCL28	protein_coding	C-C motif chemokine ligand 28 [Source:HGNC Symbol;Acc:HGNC:17700]
ENSG00000254166	2641.58	5573.99	-1.07743	0.473872	6.09458e-118	4.7633e-116	CASC19	processed_transcript	cancer susceptibility 19 [Source:HGNC Symbol;Acc:HGNC:49476]
ENSG00000144026	269.656	568.939	-1.07826	0.4736	1.58061e-22	1.66954e-21	ZNF514	protein_coding	zinc finger protein 514 [Source:HGNC Symbol;Acc:HGNC:25894]
ENSG00000180035	174.114	368.226	-1.07945	0.47321	1.96224e-15	1.4885e-14	ZNF48	protein_coding	zinc finger protein 48 [Source:HGNC Symbol;Acc:HGNC:13114]
ENSG00000180425	30.0785	63.5247	-1.0804	0.472899	0.000348275	0.00109825	C11orf71	protein_coding	chromosome 11 open reading frame 71 [Source:HGNC Symbol;Acc:HGNC:25937]
ENSG00000185158	103.739	219.249	-1.08045	0.472882	3.26825e-10	1.78773e-09	LRRC37B	protein_coding	leucine rich repeat containing 37B [Source:HGNC Symbol;Acc:HGNC:29070]
ENSG00000239523	28.8849	61.2301	-1.08085	0.472749	0.000531149	0.00163552	MYLK-AS1	antisense	MYLK antisense RNA 1 [Source:HGNC Symbol;Acc:HGNC:42440]
ENSG00000163517	78.5522	166.38	-1.08127	0.472611	7.79099e-09	3.85423e-08	HDAC11	protein_coding	histone deacetylase 11 [Source:HGNC Symbol;Acc:HGNC:19086]
ENSG00000049656	9049	19217	-1.08652	0.470896	6.22793e-197	1.0384e-194	CLPTM1L	protein_coding	CLPTM1 like [Source:HGNC Symbol;Acc:HGNC:24308]
ENSG00000261211	42.0424	89.4138	-1.0871	0.470706	1.78802e-05	6.60756e-05	AL031123.2	lincRNA	novel transcript
ENSG00000139266	173.23	367.907	-1.08751	0.470572	6.86284e-18	5.92542e-17	2020-03-09	protein_coding	membrane associated ring-CH-type finger 9 [Source:HGNC Symbol;Acc:HGNC:25139]
ENSG00000213420	150.148	319.028	-1.08782	0.470471	3.83524e-14	2.70619e-13	GPC2	protein_coding	glypican 2 [Source:HGNC Symbol;Acc:HGNC:4450]
ENSG00000205078	36.5553	77.9052	-1.08825	0.47033	0.000113566	0.000381361	SYCE1L	protein_coding	synaptonemal complex central element protein 1 like [Source:HGNC Symbol;Acc:HGNC:37236]
ENSG00000141376	253.008	538.21	-1.08865	0.470202	3.85691e-23	4.17181e-22	BCAS3	protein_coding	BCAS3, microtubule associated cell migration factor [Source:HGNC Symbol;Acc:HGNC:14347]
ENSG00000150773	13.1126	27.9108	-1.08909	0.470057	0.0164085	0.0389928	PIH1D2	protein_coding	PIH1 domain containing 2 [Source:HGNC Symbol;Acc:HGNC:25210]
ENSG00000197766	740.997	1577.24	-1.0891	0.470055	1.89817e-48	4.59914e-47	CFD	protein_coding	complement factor D [Source:HGNC Symbol;Acc:HGNC:2771]
ENSG00000157388	34.5704	73.4714	-1.09001	0.469759	0.000216115	0.000701853	CACNA1D	protein_coding	calcium voltage-gated channel subunit alpha1 D [Source:HGNC Symbol;Acc:HGNC:1391]
ENSG00000183508	18.6718	39.7765	-1.0904	0.46963	0.00489907	0.0129489	TENT5C	protein_coding	terminal nucleotidyltransferase 5C [Source:HGNC Symbol;Acc:HGNC:24712]
ENSG00000184363	1459.12	3109.13	-1.09106	0.469415	3.77477e-84	1.80779e-82	PKP3	protein_coding	plakophilin 3 [Source:HGNC Symbol;Acc:HGNC:9025]
ENSG00000270195	27.1814	58.0712	-1.09235	0.468997	0.00059433	0.00181837	AC016773.1	lincRNA	novel transcript
ENSG00000165995	16.2425	34.4724	-1.0927	0.468884	0.0126495	0.0308114	CACNB2	protein_coding	calcium voltage-gated channel auxiliary subunit beta 2 [Source:HGNC Symbol;Acc:HGNC:1402]
ENSG00000160298	378.708	808.23	-1.09318	0.468728	2.21616e-36	3.84903e-35	C21orf58	protein_coding	chromosome 21 open reading frame 58 [Source:HGNC Symbol;Acc:HGNC:1300]
ENSG00000112902	82.1182	174.894	-1.09326	0.468701	1.72178e-08	8.2811e-08	SEMA5A	protein_coding	semaphorin 5A [Source:HGNC Symbol;Acc:HGNC:10736]
ENSG00000184160	104.188	222.473	-1.09571	0.467906	2.66497e-10	1.46741e-09	ADRA2C	protein_coding	adrenoceptor alpha 2C [Source:HGNC Symbol;Acc:HGNC:283]
ENSG00000116761	353.775	756.017	-1.09605	0.467794	2.72135e-33	4.31981e-32	CTH	protein_coding	cystathionine gamma-lyase [Source:HGNC Symbol;Acc:HGNC:2501]
ENSG00000154914	118.687	253.731	-1.09668	0.467591	3.90804e-13	2.59717e-12	USP43	protein_coding	ubiquitin specific peptidase 43 [Source:HGNC Symbol;Acc:HGNC:20072]
ENSG00000186446	27.5968	58.9745	-1.09682	0.467547	0.000341387	0.00107729	ZNF501	protein_coding	zinc finger protein 501 [Source:HGNC Symbol;Acc:HGNC:23717]
ENSG00000182648	54.8016	117.395	-1.09744	0.467345	1.16594e-06	4.83407e-06	LINC01006	lincRNA	long intergenic non-protein coding RNA 1006 [Source:HGNC Symbol;Acc:HGNC:48971]
ENSG00000245317	24.532	52.4363	-1.09755	0.46731	0.000957217	0.00284248	AC008393.1	lincRNA	uncharacterized LOC100996419 [Source:NCBI gene;Acc:100996419]
ENSG00000169926	2465.58	5278.39	-1.09844	0.467021	9.2345e-144	9.19731e-142	KLF13	protein_coding	Kruppel like factor 13 [Source:HGNC Symbol;Acc:HGNC:13672]
ENSG00000260139	21.7297	46.4785	-1.09953	0.46667	0.00193703	0.00549333	CSPG4P13	transcribed_unprocessed_pseudogene	chondroitin sulfate proteoglycan 4 pseudogene 13 [Source:HGNC Symbol;Acc:HGNC:49195]
ENSG00000175183	287.247	616.024	-1.09994	0.466536	1.22927e-25	1.49162e-24	CSRP2	protein_coding	cysteine and glycine rich protein 2 [Source:HGNC Symbol;Acc:HGNC:2470]
ENSG00000254428	22.3494	47.9757	-1.10079	0.46626	0.00181655	0.00517317	AP003392.1	antisense	novel transcript, antisense to CCDC84
ENSG00000100246	96.644	207.441	-1.10132	0.46609	4.0524e-11	2.35091e-10	DNAL4	protein_coding	dynein axonemal light chain 4 [Source:HGNC Symbol;Acc:HGNC:2955]
ENSG00000259295	43.3495	93.1615	-1.10155	0.466014	3.2305e-05	0.000115863	CSPG4P12	transcribed_unprocessed_pseudogene	chondroitin sulfate proteoglycan 4 pseudogene 12 [Source:HGNC Symbol;Acc:HGNC:48362]
ENSG00000076826	228.645	490.757	-1.10164	0.465988	2.16848e-23	2.36943e-22	CAMSAP3	protein_coding	calmodulin regulated spectrin associated protein family member 3 [Source:HGNC Symbol;Acc:HGNC:29307]
ENSG00000238113	14.4702	31.0215	-1.1028	0.46561	0.012111	0.0296022	LINC01410	lincRNA	long intergenic non-protein coding RNA 1410 [Source:HGNC Symbol;Acc:HGNC:50702]
ENSG00000261123	12.7876	27.5225	-1.103	0.465547	0.0192592	0.0450582	AC009065.5	sense_intronic	novel transcript, intronic to PKD1
ENSG00000170558	458.116	984.483	-1.10306	0.465528	7.9723e-40	1.53375e-38	CDH2	protein_coding	cadherin 2 [Source:HGNC Symbol;Acc:HGNC:1759]
ENSG00000259772	18.2609	39.2695	-1.10337	0.465426	0.00335366	0.00913339	AC012236.1	lincRNA	uncharacterized LOC283710 [Source:NCBI gene;Acc:283710]
ENSG00000173295	77.4049	166.276	-1.10378	0.465296	5.15104e-09	2.58229e-08	FAM86B3P	transcribed_unprocessed_pseudogene	family with sequence similarity 86 member B3, pseudogene [Source:HGNC Symbol;Acc:HGNC:44371]
ENSG00000085514	16.2463	34.9491	-1.10486	0.464948	0.00636752	0.0164516	PILRA	protein_coding	paired immunoglobin like type 2 receptor alpha [Source:HGNC Symbol;Acc:HGNC:20396]
ENSG00000164638	63.5595	136.574	-1.10626	0.464497	1.5031e-07	6.74777e-07	SLC29A4	protein_coding	solute carrier family 29 member 4 [Source:HGNC Symbol;Acc:HGNC:23097]
ENSG00000157429	13.4118	28.9843	-1.1071	0.464227	0.0130955	0.0317842	ZNF19	protein_coding	zinc finger protein 19 [Source:HGNC Symbol;Acc:HGNC:12981]
ENSG00000147394	220.637	475.295	-1.10712	0.46422	1.34605e-22	1.42714e-21	ZNF185	protein_coding	zinc finger protein 185 with LIM domain [Source:HGNC Symbol;Acc:HGNC:12976]
ENSG00000115902	828.375	1784.49	-1.10721	0.464191	3.95882e-66	1.39889e-64	SLC1A4	protein_coding	solute carrier family 1 member 4 [Source:HGNC Symbol;Acc:HGNC:10942]
ENSG00000272888	920.858	1987.62	-1.10988	0.463334	1.02884e-70	4.02679e-69	LINC01578	processed_transcript	long intergenic non-protein coding RNA 1578 [Source:HGNC Symbol;Acc:HGNC:48626]
ENSG00000261730	52.9586	114.625	-1.11172	0.462743	1.9866e-06	8.0512e-06	AL034346.1	antisense	novel transcript, antisense to FOXF2
ENSG00000133019	54.428	117.647	-1.11223	0.462578	5.22512e-07	2.23385e-06	CHRM3	protein_coding	cholinergic receptor muscarinic 3 [Source:HGNC Symbol;Acc:HGNC:1952]
ENSG00000261423	14.558	31.4493	-1.11271	0.462426	0.0151313	0.0362023	TMEM202-AS1	lincRNA	TMEM202 antisense RNA 1 [Source:HGNC Symbol;Acc:HGNC:53265]
ENSG00000136895	98.2711	212.622	-1.11364	0.462127	3.48446e-11	2.03086e-10	GARNL3	protein_coding	GTPase activating Rap/RanGAP domain like 3 [Source:HGNC Symbol;Acc:HGNC:25425]
ENSG00000182327	19.0107	41.1335	-1.11474	0.461775	0.00291041	0.00802825	GLTPD2	protein_coding	glycolipid transfer protein domain containing 2 [Source:HGNC Symbol;Acc:HGNC:33756]
ENSG00000166452	594.111	1288.08	-1.11572	0.46146	1.26857e-40	2.48948e-39	AKIP1	protein_coding	A-kinase interacting protein 1 [Source:HGNC Symbol;Acc:HGNC:1170]
ENSG00000196605	32.7602	71.0107	-1.11677	0.461124	7.02737e-05	0.000241864	ZNF846	protein_coding	zinc finger protein 846 [Source:HGNC Symbol;Acc:HGNC:27260]
ENSG00000272667	67.6265	147.074	-1.11775	0.460813	2.53301e-07	1.1125e-06	AC012306.2	lincRNA	novel transcript
ENSG00000131094	449.598	976.43	-1.11854	0.46056	1.05287e-42	2.21902e-41	C1QL1	protein_coding	complement C1q like 1 [Source:HGNC Symbol;Acc:HGNC:24182]
ENSG00000034677	569.562	1236.64	-1.1188	0.460478	1.4787e-49	3.68593e-48	RNF19A	protein_coding	ring finger protein 19A, RBR E3 ubiquitin protein ligase [Source:HGNC Symbol;Acc:HGNC:13432]
ENSG00000167964	689.713	1498.71	-1.1196	0.460221	1.97365e-58	5.90756e-57	RAB26	protein_coding	RAB26, member RAS oncogene family [Source:HGNC Symbol;Acc:HGNC:14259]
ENSG00000278434	12.4279	26.9354	-1.12001	0.460092	0.0181531	0.042737	AC023830.3	sense_intronic	novel transcript, sense intronic to CDIP1
ENSG00000260293	59.0853	128.367	-1.12065	0.459885	2.91536e-07	1.27545e-06	AC106820.4	sense_intronic	novel transcript, intronic to TBC1D24
ENSG00000135480	8181.8	17808.4	-1.12197	0.459465	4.99577e-126	4.2116e-124	KRT7	protein_coding	keratin 7 [Source:HGNC Symbol;Acc:HGNC:6445]
ENSG00000198860	496.319	1080.64	-1.12283	0.459192	6.22995e-43	1.31795e-41	TSEN15	protein_coding	tRNA splicing endonuclease subunit 15 [Source:HGNC Symbol;Acc:HGNC:16791]
ENSG00000185245	41.0799	89.4407	-1.12329	0.459046	2.80728e-05	0.000101541	GP1BA	protein_coding	glycoprotein Ib platelet subunit alpha [Source:HGNC Symbol;Acc:HGNC:4439]
ENSG00000069667	24.8381	54.0007	-1.12333	0.459033	0.000581847	0.00178358	RORA	protein_coding	RAR related orphan receptor A [Source:HGNC Symbol;Acc:HGNC:10258]
ENSG00000184508	147.622	321.845	-1.12349	0.458982	1.21039e-16	9.82497e-16	HDDC3	protein_coding	HD domain containing 3 [Source:HGNC Symbol;Acc:HGNC:30522]
ENSG00000230658	11.0753	24.1423	-1.12486	0.458547	0.0209649	0.0486294	KLHL7-DT	lincRNA	KLHL7 divergent transcript [Source:HGNC Symbol;Acc:HGNC:43431]
ENSG00000099785	74.5805	162.843	-1.12666	0.457974	1.3345e-08	6.49335e-08	2020-03-02	protein_coding	membrane associated ring-CH-type finger 2 [Source:HGNC Symbol;Acc:HGNC:28038]
ENSG00000170915	41.8374	91.3304	-1.12694	0.457885	1.34211e-05	5.04041e-05	PAQR8	protein_coding	progestin and adipoQ receptor family member 8 [Source:HGNC Symbol;Acc:HGNC:15708]
ENSG00000116032	15.5735	34.0495	-1.12863	0.45735	0.0108575	0.0268325	GRIN3B	protein_coding	glutamate ionotropic receptor NMDA type subunit 3B [Source:HGNC Symbol;Acc:HGNC:16768]
ENSG00000166173	308.937	675.61	-1.12885	0.457281	2.00682e-31	2.99149e-30	LARP6	protein_coding	La ribonucleoprotein domain family member 6 [Source:HGNC Symbol;Acc:HGNC:24012]
ENSG00000099849	567.668	1242.81	-1.12934	0.457124	3.07624e-34	5.0322e-33	RASSF7	protein_coding	Ras association domain family member 7 [Source:HGNC Symbol;Acc:HGNC:1166]
ENSG00000273179	18.9008	41.44	-1.1301	0.456884	0.00291903	0.00805103	AC092535.4	antisense	novel transcript, antisense to SPON2
ENSG00000153879	844.579	1849.44	-1.13065	0.45671	2.35875e-69	8.95331e-68	CEBPG	protein_coding	CCAAT enhancer binding protein gamma [Source:HGNC Symbol;Acc:HGNC:1837]
ENSG00000263412	29.9837	65.7545	-1.13081	0.456658	0.000178134	0.000583471	AC004477.1	processed_transcript	novel transcript, antisense to NFE2L1
ENSG00000149548	37.4886	82.1035	-1.13103	0.456588	4.48401e-05	0.000158064	CCDC15	protein_coding	coiled-coil domain containing 15 [Source:HGNC Symbol;Acc:HGNC:25798]
ENSG00000163472	163.7	358.665	-1.13206	0.456262	1.7216e-17	1.45627e-16	TMEM79	protein_coding	transmembrane protein 79 [Source:HGNC Symbol;Acc:HGNC:28196]
ENSG00000184709	27.7016	60.6808	-1.13215	0.456235	0.000496472	0.00153462	LRRC26	protein_coding	leucine rich repeat containing 26 [Source:HGNC Symbol;Acc:HGNC:31409]
ENSG00000143126	1454.82	3187.62	-1.13221	0.456218	4.7066e-100	2.98425e-98	CELSR2	protein_coding	cadherin EGF LAG seven-pass G-type receptor 2 [Source:HGNC Symbol;Acc:HGNC:3231]
ENSG00000230798	11.7033	25.6972	-1.13221	0.456215	0.0178621	0.0421091	FOXD3-AS1	antisense	FOXD3 antisense RNA 1 [Source:HGNC Symbol;Acc:HGNC:40241]
ENSG00000162591	2204.74	4832.24	-1.13248	0.456132	1.90171e-123	1.55657e-121	MEGF6	protein_coding	multiple EGF like domains 6 [Source:HGNC Symbol;Acc:HGNC:3232]
ENSG00000263826	35.5031	77.7386	-1.13453	0.455484	9.60448e-05	0.000325436	AC112907.3	antisense	novel transcript, antisense to eukaryotic translation initiation factor 4A, isoform 2 EIF4A2
ENSG00000111752	217.82	478.287	-1.13454	0.45548	3.72395e-21	3.70567e-20	PHC1	protein_coding	polyhomeotic homolog 1 [Source:HGNC Symbol;Acc:HGNC:3182]
ENSG00000281912	12.4285	27.3184	-1.13516	0.455284	0.0124379	0.0303419	LINC01144	lincRNA	long intergenic non-protein coding RNA 1144 [Source:HGNC Symbol;Acc:HGNC:49460]
ENSG00000274020	86.0225	188.862	-1.13611	0.454984	1.9675e-10	1.09295e-09	LINC01138	processed_transcript	long intergenic non-protein coding RNA 1138 [Source:HGNC Symbol;Acc:HGNC:49454]
ENSG00000261150	1255.08	2757.8	-1.13614	0.454977	1.27465e-66	4.54694e-65	EPPK1	protein_coding	epiplakin 1 [Source:HGNC Symbol;Acc:HGNC:15577]
ENSG00000280670	81.3968	179.017	-1.13632	0.454919	1.87159e-10	1.04147e-09	CCDC163	protein_coding	coiled-coil domain containing 163 [Source:HGNC Symbol;Acc:HGNC:27003]
ENSG00000231789	13.5009	29.643	-1.13799	0.454392	0.0122912	0.0300198	PIK3CD-AS2	antisense	PIK3CD antisense RNA 2 [Source:HGNC Symbol;Acc:HGNC:51334]
ENSG00000183250	91.449	201.463	-1.13829	0.454298	5.34938e-10	2.89098e-09	LINC01547	lincRNA	long intergenic non-protein coding RNA 1547 [Source:HGNC Symbol;Acc:HGNC:15707]
ENSG00000137817	399.98	880.641	-1.13832	0.454289	5.53777e-40	1.07179e-38	PARP6	protein_coding	poly(ADP-ribose) polymerase family member 6 [Source:HGNC Symbol;Acc:HGNC:26921]
ENSG00000198796	198.376	437.117	-1.13974	0.453841	7.96052e-17	6.53e-16	ALPK2	protein_coding	alpha kinase 2 [Source:HGNC Symbol;Acc:HGNC:20565]
ENSG00000213859	292.664	645.902	-1.14091	0.453474	8.83007e-29	1.20312e-27	KCTD11	protein_coding	potassium channel tetramerization domain containing 11 [Source:HGNC Symbol;Acc:HGNC:21302]
ENSG00000144711	321.45	708.716	-1.1414	0.45332	1.05821e-31	1.59219e-30	IQSEC1	protein_coding	IQ motif and Sec7 domain 1 [Source:HGNC Symbol;Acc:HGNC:29112]
ENSG00000154898	23.1511	50.8841	-1.14164	0.453245	0.00132186	0.00383721	CCDC144CP	transcribed_processed_pseudogene	coiled-coil domain containing 144C, pseudogene [Source:HGNC Symbol;Acc:HGNC:29073]
ENSG00000122863	1565.31	3454.04	-1.14218	0.453075	2.43836e-115	1.85422e-113	CHST3	protein_coding	carbohydrate sulfotransferase 3 [Source:HGNC Symbol;Acc:HGNC:1971]
ENSG00000250067	65.4522	144.754	-1.14368	0.452603	1.41678e-08	6.87735e-08	YJEFN3	protein_coding	YjeF N-terminal domain containing 3 [Source:HGNC Symbol;Acc:HGNC:24785]
ENSG00000204685	76.3951	168.762	-1.14444	0.452364	2.72179e-09	1.39238e-08	STARD7-AS1	processed_transcript	STARD7 antisense RNA 1 [Source:HGNC Symbol;Acc:HGNC:40827]
ENSG00000163462	33.5372	74.1273	-1.1452	0.452127	6.4994e-05	0.000224724	TRIM46	protein_coding	tripartite motif containing 46 [Source:HGNC Symbol;Acc:HGNC:19019]
ENSG00000246273	59.3933	131.426	-1.14526	0.452108	6.25896e-08	2.89168e-07	SBF2-AS1	antisense	SBF2 antisense RNA 1 [Source:HGNC Symbol;Acc:HGNC:27438]
ENSG00000102125	682.364	1510.8	-1.1469	0.451593	2.13825e-64	7.22671e-63	TAZ	protein_coding	tafazzin [Source:HGNC Symbol;Acc:HGNC:11577]
ENSG00000167107	232.225	514.53	-1.14781	0.451309	2.27114e-23	2.47679e-22	ACSF2	protein_coding	acyl-CoA synthetase family member 2 [Source:HGNC Symbol;Acc:HGNC:26101]
ENSG00000158292	685.075	1518.61	-1.14854	0.451081	3.7115e-60	1.16516e-58	GPR153	protein_coding	G protein-coupled receptor 153 [Source:HGNC Symbol;Acc:HGNC:23618]
ENSG00000106479	71.7314	159.203	-1.14985	0.450671	8.67261e-09	4.27721e-08	ZNF862	protein_coding	zinc finger protein 862 [Source:HGNC Symbol;Acc:HGNC:34519]
ENSG00000152217	156.211	346.538	-1.15045	0.450486	4.12325e-18	3.60008e-17	SETBP1	protein_coding	SET binding protein 1 [Source:HGNC Symbol;Acc:HGNC:15573]
ENSG00000186162	106.038	235.805	-1.15085	0.450361	1.61116e-11	9.62974e-11	CIDECP	transcribed_unprocessed_pseudogene	cell death-inducing DFFA-like effector c pseudogene [Source:HGNC Symbol;Acc:HGNC:24230]
ENSG00000196218	52.3805	116.255	-1.15101	0.450311	4.90284e-07	2.10446e-06	RYR1	protein_coding	ryanodine receptor 1 [Source:HGNC Symbol;Acc:HGNC:10483]
ENSG00000152582	74.9889	166.316	-1.15114	0.450268	2.9666e-09	1.51315e-08	SPEF2	protein_coding	sperm flagellar 2 [Source:HGNC Symbol;Acc:HGNC:26293]
ENSG00000164442	533.117	1183.87	-1.1512	0.450252	4.43966e-49	1.08859e-47	CITED2	protein_coding	Cbp/p300 interacting transactivator with Glu/Asp rich carboxy-terminal domain 2 [Source:HGNC Symbol;Acc:HGNC:1987]
ENSG00000166965	1223.06	2716.74	-1.15127	0.450229	2.42239e-105	1.61318e-103	RCCD1	protein_coding	RCC1 domain containing 1 [Source:HGNC Symbol;Acc:HGNC:30457]
ENSG00000213930	141.946	315.624	-1.15146	0.450169	2.40605e-16	1.92186e-15	GALT	protein_coding	galactose-1-phosphate uridylyltransferase [Source:HGNC Symbol;Acc:HGNC:4135]
ENSG00000197363	95.1589	211.727	-1.15149	0.45016	1.94994e-10	1.084e-09	ZNF517	protein_coding	zinc finger protein 517 [Source:HGNC Symbol;Acc:HGNC:27984]
ENSG00000171703	547.039	1216.11	-1.15195	0.450018	1.83257e-44	4.05201e-43	TCEA2	protein_coding	transcription elongation factor A2 [Source:HGNC Symbol;Acc:HGNC:11614]
ENSG00000131480	44.827	99.7376	-1.15315	0.449641	2.51123e-06	1.0101e-05	AOC2	protein_coding	amine oxidase, copper containing 2 [Source:HGNC Symbol;Acc:HGNC:549]
ENSG00000135069	2544.73	5664.17	-1.15421	0.449314	6.60166e-165	8.25537e-163	PSAT1	protein_coding	phosphoserine aminotransferase 1 [Source:HGNC Symbol;Acc:HGNC:19129]
ENSG00000140577	3134.37	6976.88	-1.15458	0.449198	8.1062e-186	1.21642e-183	CRTC3	protein_coding	CREB regulated transcription coactivator 3 [Source:HGNC Symbol;Acc:HGNC:26148]
ENSG00000143224	327.514	729.59	-1.15519	0.449009	5.64407e-34	9.19264e-33	PPOX	protein_coding	protoporphyrinogen oxidase [Source:HGNC Symbol;Acc:HGNC:9280]
ENSG00000149150	209.982	467.281	-1.15577	0.448826	6.36082e-22	6.53472e-21	SLC43A1	protein_coding	solute carrier family 43 member 1 [Source:HGNC Symbol;Acc:HGNC:9225]
ENSG00000110844	118.77	264.582	-1.1564	0.44863	1.32178e-14	9.58193e-14	PRPF40B	protein_coding	pre-mRNA processing factor 40 homolog B [Source:HGNC Symbol;Acc:HGNC:25031]
ENSG00000187642	56.6478	126.271	-1.15704	0.448431	7.91819e-07	3.32955e-06	PERM1	protein_coding	PPARGC1 and ESRR induced regulator, muscle 1 [Source:HGNC Symbol;Acc:HGNC:28208]
ENSG00000187609	305.9	682.269	-1.15715	0.448397	3.77795e-33	5.96757e-32	EXD3	protein_coding	exonuclease 3'-5' domain containing 3 [Source:HGNC Symbol;Acc:HGNC:26023]
ENSG00000186166	385.686	861.097	-1.15806	0.448114	1.03536e-34	1.72246e-33	CCDC84	protein_coding	coiled-coil domain containing 84 [Source:HGNC Symbol;Acc:HGNC:30460]
ENSG00000153885	784.464	1751.54	-1.15864	0.447936	5.55665e-70	2.14536e-68	KCTD15	protein_coding	potassium channel tetramerization domain containing 15 [Source:HGNC Symbol;Acc:HGNC:23297]
ENSG00000154099	17.2296	38.5832	-1.15933	0.447719	0.00284598	0.00786493	DNAAF1	protein_coding	dynein axonemal assembly factor 1 [Source:HGNC Symbol;Acc:HGNC:30539]
ENSG00000273230	78.3427	175.156	-1.1594	0.4477	9.40056e-10	4.99757e-09	AC102953.2	lincRNA	novel transcript
ENSG00000142609	18.3582	40.8822	-1.15968	0.447613	0.00322215	0.00880934	CFAP74	protein_coding	cilia and flagella associated protein 74 [Source:HGNC Symbol;Acc:HGNC:29368]
ENSG00000261474	14.8249	33.105	-1.15978	0.447581	0.00781974	0.019864	AC026471.4	lincRNA	novel transcript
ENSG00000110619	1586.84	3548.54	-1.16085	0.447248	1.42211e-111	1.03929e-109	CARS	protein_coding	cysteinyl-tRNA synthetase [Source:HGNC Symbol;Acc:HGNC:1493]
ENSG00000185838	86.8265	194.364	-1.1615	0.447048	2.79614e-11	1.6403e-10	GNB1L	protein_coding	G protein subunit beta 1 like [Source:HGNC Symbol;Acc:HGNC:4397]
ENSG00000128709	22.8241	50.9245	-1.1618	0.446955	0.000675515	0.00204839	HOXD9	protein_coding	homeobox D9 [Source:HGNC Symbol;Acc:HGNC:5140]
ENSG00000132849	247.455	553.169	-1.16201	0.446889	4.47532e-26	5.51368e-25	PATJ	protein_coding	PATJ, crumbs cell polarity complex component [Source:HGNC Symbol;Acc:HGNC:28881]
ENSG00000215196	59.3421	132.848	-1.1628	0.446645	1.83025e-08	8.78588e-08	BASP1-AS1	antisense	BASP1 antisense RNA 1 [Source:HGNC Symbol;Acc:HGNC:26609]
ENSG00000078900	58.6782	131.407	-1.1632	0.446521	3.02287e-08	1.43306e-07	TP73	protein_coding	tumor protein p73 [Source:HGNC Symbol;Acc:HGNC:12003]
ENSG00000271335	41.3393	92.6503	-1.16478	0.446032	4.05746e-06	1.60171e-05	AL117336.3	antisense	novel transcript, antisense to CCNY
ENSG00000104881	1145.04	2567.99	-1.16495	0.445978	1.87298e-87	9.41046e-86	PPP1R13L	protein_coding	protein phosphatase 1 regulatory subunit 13 like [Source:HGNC Symbol;Acc:HGNC:18838]
ENSG00000188825	74.6051	167.195	-1.16598	0.445662	1.33238e-09	6.98428e-09	LINC00910	lincRNA	long intergenic non-protein coding RNA 910 [Source:HGNC Symbol;Acc:HGNC:44361]
ENSG00000095066	287.12	644.931	-1.16657	0.44548	1.05723e-30	1.53629e-29	HOOK2	protein_coding	hook microtubule tethering protein 2 [Source:HGNC Symbol;Acc:HGNC:19885]
ENSG00000166444	289.772	650.362	-1.16671	0.445437	1.5545e-33	2.49931e-32	ST5	protein_coding	suppression of tumorigenicity 5 [Source:HGNC Symbol;Acc:HGNC:11350]
ENSG00000099834	31.3495	70.5586	-1.16774	0.445119	5.77145e-05	0.000200788	CDHR5	protein_coding	cadherin related family member 5 [Source:HGNC Symbol;Acc:HGNC:7521]
ENSG00000232470	12.154	27.259	-1.16871	0.44482	0.0179875	0.0423825	AL136368.1	lincRNA	novel transcript
ENSG00000158246	121.279	273.15	-1.16968	0.444521	5.52688e-14	3.8599e-13	TENT5B	protein_coding	terminal nucleotidyltransferase 5B [Source:HGNC Symbol;Acc:HGNC:28273]
ENSG00000272717	14.8382	33.3453	-1.17052	0.44426	0.00503372	0.0132705	AC112236.2	antisense	novel transcript, antisense to SETD7
ENSG00000234409	10.6575	24.0295	-1.17081	0.444172	0.0181421	0.0427156	CCDC188	protein_coding	coiled-coil domain containing 188 [Source:HGNC Symbol;Acc:HGNC:51899]
ENSG00000177640	24.8374	55.7899	-1.17085	0.444159	0.000396579	0.00124239	CASC2	antisense	cancer susceptibility 2 [Source:HGNC Symbol;Acc:HGNC:22933]
ENSG00000153721	387.186	871.813	-1.17124	0.44404	1.92904e-43	4.1432e-42	CNKSR3	protein_coding	CNKSR family member 3 [Source:HGNC Symbol;Acc:HGNC:23034]
ENSG00000234840	17.277	38.7909	-1.17152	0.443952	0.00457741	0.0121645	LINC01239	lincRNA	long intergenic non-protein coding RNA 1239 [Source:HGNC Symbol;Acc:HGNC:49796]
ENSG00000152137	812.239	1830.21	-1.1716	0.443928	1.14955e-69	4.40805e-68	HSPB8	protein_coding	heat shock protein family B (small) member 8 [Source:HGNC Symbol;Acc:HGNC:30171]
ENSG00000053918	454.95	1025.47	-1.17223	0.443736	1.14309e-41	2.33271e-40	KCNQ1	protein_coding	potassium voltage-gated channel subfamily Q member 1 [Source:HGNC Symbol;Acc:HGNC:6294]
ENSG00000073605	67.8619	153.151	-1.17326	0.443419	3.65906e-09	1.85458e-08	GSDMB	protein_coding	gasdermin B [Source:HGNC Symbol;Acc:HGNC:23690]
ENSG00000221821	21.3415	48.2081	-1.17566	0.442682	0.000749337	0.00225915	C6orf226	protein_coding	chromosome 6 open reading frame 226 [Source:HGNC Symbol;Acc:HGNC:34431]
ENSG00000235652	11.4016	25.6784	-1.17619	0.442517	0.0142654	0.0343312	AL356599.1	antisense	uncharacterized LOC100507557 [Source:NCBI gene;Acc:100507557]
ENSG00000116574	138.023	311.97	-1.17624	0.442502	2.93082e-17	2.45972e-16	RHOU	protein_coding	ras homolog family member U [Source:HGNC Symbol;Acc:HGNC:17794]
ENSG00000100867	14.7769	33.5449	-1.17681	0.442328	0.00625226	0.0161705	DHRS2	protein_coding	dehydrogenase/reductase 2 [Source:HGNC Symbol;Acc:HGNC:18349]
ENSG00000223396	181.356	410.457	-1.17739	0.442152	7.20237e-22	7.36566e-21	RPS10P7	transcribed_processed_pseudogene	ribosomal protein S10 pseudogene 7 [Source:HGNC Symbol;Acc:HGNC:36423]
ENSG00000166415	37.2836	84.182	-1.17793	0.441985	1.62262e-05	6.02697e-05	WDR72	protein_coding	WD repeat domain 72 [Source:HGNC Symbol;Acc:HGNC:26790]
ENSG00000186918	106.587	241.463	-1.17823	0.441893	2.80406e-13	1.8768e-12	ZNF395	protein_coding	zinc finger protein 395 [Source:HGNC Symbol;Acc:HGNC:18737]
ENSG00000161091	7668.43	17356.3	-1.17837	0.441852	2.20786e-227	4.51788e-225	MFSD12	protein_coding	major facilitator superfamily domain containing 12 [Source:HGNC Symbol;Acc:HGNC:28299]
ENSG00000154479	12.058	27.2401	-1.17869	0.441751	0.0115828	0.0284191	CCDC173	protein_coding	coiled-coil domain containing 173 [Source:HGNC Symbol;Acc:HGNC:25064]
ENSG00000178585	118.728	268.717	-1.17903	0.441649	1.40779e-15	1.07562e-14	CTNNBIP1	protein_coding	catenin beta interacting protein 1 [Source:HGNC Symbol;Acc:HGNC:16913]
ENSG00000223573	911.847	2065.21	-1.17914	0.441615	8.18435e-83	3.86209e-81	TINCR	protein_coding	TINCR ubiquitin domain containing [Source:HGNC Symbol;Acc:HGNC:14607]
ENSG00000203288	12.7769	28.8699	-1.17919	0.441599	0.0147295	0.0353122	TDRKH-AS1	antisense	TDRKH antisense RNA 1 [Source:HGNC Symbol;Acc:HGNC:40578]
ENSG00000149474	62.1546	140.726	-1.17974	0.44143	9.75106e-09	4.7881e-08	KAT14	protein_coding	lysine acetyltransferase 14 [Source:HGNC Symbol;Acc:HGNC:15904]
ENSG00000172086	94.1491	213.249	-1.17983	0.441404	1.34966e-12	8.6923e-12	KRCC1	protein_coding	lysine rich coiled-coil 1 [Source:HGNC Symbol;Acc:HGNC:28039]
ENSG00000262468	49.2266	111.74	-1.18022	0.441283	1.16915e-06	4.84559e-06	LINC01569	lincRNA	long intergenic non-protein coding RNA 1569 [Source:HGNC Symbol;Acc:HGNC:51380]
ENSG00000254632	21.7158	49.3195	-1.18075	0.441123	0.000670938	0.0020356	AP003119.1	antisense	novel transcript
ENSG00000127920	997.74	2262.97	-1.18109	0.441017	8.31049e-66	2.90467e-64	GNG11	protein_coding	G protein subunit gamma 11 [Source:HGNC Symbol;Acc:HGNC:4403]
ENSG00000154864	216.999	492.396	-1.18207	0.440718	2.03129e-26	2.53591e-25	PIEZO2	protein_coding	piezo type mechanosensitive ion channel component 2 [Source:HGNC Symbol;Acc:HGNC:26270]
ENSG00000135338	29.9844	67.9794	-1.18222	0.440674	5.68297e-05	0.000197893	LCA5	protein_coding	LCA5, lebercilin [Source:HGNC Symbol;Acc:HGNC:31923]
ENSG00000109063	42.5228	96.5348	-1.18289	0.440468	2.48225e-06	9.99158e-06	MYH3	protein_coding	myosin heavy chain 3 [Source:HGNC Symbol;Acc:HGNC:7573]
ENSG00000273729	18.9937	43.229	-1.18289	0.440467	0.00175883	0.00502021	AC007686.3	antisense	novel transcript, antisense to IRF2BPL
ENSG00000177989	75.8718	172.549	-1.18358	0.440259	3.24888e-10	1.77757e-09	ODF3B	protein_coding	outer dense fiber of sperm tails 3B [Source:HGNC Symbol;Acc:HGNC:34388]
ENSG00000270168	12.1231	27.4786	-1.18382	0.440185	0.011754	0.0287983	AC004233.2	protein_coding	novel protein
ENSG00000186153	399.918	909.889	-1.18578	0.439587	2.36666e-44	5.20736e-43	WWOX	protein_coding	WW domain containing oxidoreductase [Source:HGNC Symbol;Acc:HGNC:12799]
ENSG00000177410	588.768	1339.96	-1.18618	0.439466	6.31483e-53	1.69014e-51	ZFAS1	antisense	ZNFX1 antisense RNA 1 [Source:HGNC Symbol;Acc:HGNC:33101]
ENSG00000011677	173.895	395.513	-1.18634	0.439417	1.48394e-19	1.38025e-18	GABRA3	protein_coding	gamma-aminobutyric acid type A receptor alpha3 subunit [Source:HGNC Symbol;Acc:HGNC:4077]
ENSG00000251365	32.4832	73.925	-1.18646	0.439381	5.62001e-05	0.000195822	AC122710.2	lincRNA	novel transcript
ENSG00000283828	34.7546	79.2562	-1.18692	0.439238	2.06015e-05	7.56103e-05	AL137002.2	antisense	WAS/WASL-interacting protein family member 2-like [Source:NCBI gene;Acc:102724474]
ENSG00000185885	18.9135	43.1568	-1.18694	0.439232	0.00148889	0.00429603	IFITM1	protein_coding	interferon induced transmembrane protein 1 [Source:HGNC Symbol;Acc:HGNC:5412]
ENSG00000169246	37.9898	86.3017	-1.1871	0.439186	2.0334e-05	7.46898e-05	NPIPB3	protein_coding	nuclear pore complex interacting protein family member B3 [Source:HGNC Symbol;Acc:HGNC:28989]
ENSG00000153982	49.7191	113.126	-1.18711	0.439182	1.68059e-07	7.51608e-07	GDPD1	protein_coding	glycerophosphodiester phosphodiesterase domain containing 1 [Source:HGNC Symbol;Acc:HGNC:20883]
ENSG00000204344	236.532	538.548	-1.18776	0.438984	1.56941e-21	1.5827e-20	STK19	protein_coding	serine/threonine kinase 19 [Source:HGNC Symbol;Acc:HGNC:11398]
ENSG00000166359	15.8202	36.1993	-1.19078	0.438067	0.00343999	0.00934814	WDR88	protein_coding	WD repeat domain 88 [Source:HGNC Symbol;Acc:HGNC:26999]
ENSG00000133069	29.3009	67.0158	-1.19153	0.437837	5.16621e-05	0.000180709	TMCC2	protein_coding	transmembrane and coiled-coil domain family 2 [Source:HGNC Symbol;Acc:HGNC:24239]
ENSG00000248265	14.4715	33.0362	-1.19209	0.437669	0.00487401	0.0128933	FLJ12825	lincRNA	uncharacterized LOC440101 [Source:NCBI gene;Acc:440101]
ENSG00000102934	236.254	540.093	-1.1925	0.437545	1.31641e-26	1.66094e-25	PLLP	protein_coding	plasmolipin [Source:HGNC Symbol;Acc:HGNC:18553]
ENSG00000245522	25.4332	58.2736	-1.19334	0.437289	0.000282479	0.000902528	AC026250.1	lincRNA	uncharacterized LOC440028 [Source:NCBI gene;Acc:440028]
ENSG00000132561	127.868	292.512	-1.19338	0.437277	1.40212e-16	1.13404e-15	MATN2	protein_coding	matrilin 2 [Source:HGNC Symbol;Acc:HGNC:6908]
ENSG00000092929	3110.55	7119.82	-1.19442	0.436963	1.09185e-156	1.26033e-154	UNC13D	protein_coding	unc-13 homolog D [Source:HGNC Symbol;Acc:HGNC:23147]
ENSG00000135519	43.5332	99.6791	-1.19495	0.436802	1.02805e-06	4.28527e-06	KCNH3	protein_coding	potassium voltage-gated channel subfamily H member 3 [Source:HGNC Symbol;Acc:HGNC:6252]
ENSG00000114019	1649.78	3777.4	-1.19517	0.436735	1.66212e-112	1.22665e-110	AMOTL2	protein_coding	angiomotin like 2 [Source:HGNC Symbol;Acc:HGNC:17812]
ENSG00000198569	115.031	263.419	-1.19524	0.436712	1.68333e-14	1.21404e-13	SLC34A3	protein_coding	solute carrier family 34 member 3 [Source:HGNC Symbol;Acc:HGNC:20305]
ENSG00000231187	11.7052	26.8157	-1.19559	0.436607	0.0136669	0.0330393	AL356056.2	antisense	uncharacterized LOC101927699 [Source:NCBI gene;Acc:101927699]
ENSG00000067601	24.9038	56.9883	-1.19565	0.436589	0.00068578	0.00207727	PMS2P4	transcribed_unprocessed_pseudogene	PMS1 homolog 2, mismatch repair system component pseudogene 4 [Source:HGNC Symbol;Acc:HGNC:9129]
ENSG00000196151	53.5141	122.549	-1.1963	0.436393	9.59251e-07	4.00738e-06	WDSUB1	protein_coding	WD repeat, sterile alpha motif and U-box domain containing 1 [Source:HGNC Symbol;Acc:HGNC:26697]
ENSG00000281026	17.561	40.417	-1.19679	0.436245	0.00286601	0.00791448	N4BP2L2-IT2	sense_intronic	N4BPL2 intronic transcript 2 [Source:HGNC Symbol;Acc:HGNC:25038]
ENSG00000156463	77.9684	178.663	-1.19716	0.436132	5.59296e-11	3.21481e-10	SH3RF2	protein_coding	SH3 domain containing ring finger 2 [Source:HGNC Symbol;Acc:HGNC:26299]
ENSG00000233806	14.185	32.4035	-1.19781	0.435936	0.0125908	0.0306848	LINC01237	processed_transcript	long intergenic non-protein coding RNA 1237 [Source:HGNC Symbol;Acc:HGNC:49793]
ENSG00000204410	93.4232	214.208	-1.19824	0.435806	1.53384e-12	9.83066e-12	MSH5	protein_coding	mutS homolog 5 [Source:HGNC Symbol;Acc:HGNC:7328]
ENSG00000138685	1058.73	2429.36	-1.19865	0.435684	1.14575e-85	5.54615e-84	FGF2	protein_coding	fibroblast growth factor 2 [Source:HGNC Symbol;Acc:HGNC:3676]
ENSG00000143578	160.422	367.934	-1.19929	0.435491	4.81293e-19	4.38956e-18	CREB3L4	protein_coding	cAMP responsive element binding protein 3 like 4 [Source:HGNC Symbol;Acc:HGNC:18854]
ENSG00000126226	3797.17	8724.27	-1.19993	0.435295	1.73939e-211	3.26266e-209	PCID2	protein_coding	PCI domain containing 2 [Source:HGNC Symbol;Acc:HGNC:25653]
ENSG00000214975	49.6654	114.286	-1.20094	0.434992	1.95886e-07	8.69149e-07	PPIAP29	processed_pseudogene	peptidylprolyl isomerase A pseudogene 29 [Source:HGNC Symbol;Acc:HGNC:43021]
ENSG00000172432	1819.44	4182.46	-1.20105	0.434958	1.7731e-153	1.9856e-151	GTPBP2	protein_coding	GTP binding protein 2 [Source:HGNC Symbol;Acc:HGNC:4670]
ENSG00000070729	52.414	120.559	-1.20235	0.434565	4.22216e-08	1.98158e-07	CNGB1	protein_coding	cyclic nucleotide gated channel beta 1 [Source:HGNC Symbol;Acc:HGNC:2151]
ENSG00000068724	1297.14	2986.22	-1.20258	0.434497	2.2187e-105	1.48192e-103	TTC7A	protein_coding	tetratricopeptide repeat domain 7A [Source:HGNC Symbol;Acc:HGNC:19750]
ENSG00000149212	361.979	833.11	-1.20294	0.434388	3.2322e-37	5.75127e-36	SESN3	protein_coding	sestrin 3 [Source:HGNC Symbol;Acc:HGNC:23060]
ENSG00000266405	11.3372	26.2172	-1.20308	0.434347	0.0143441	0.0345022	CBX3P2	transcribed_processed_pseudogene	chromobox 3 pseudogene 2 [Source:NCBI gene;Acc:645158]
ENSG00000130766	462.848	1066.6	-1.20344	0.43424	1.5547e-45	3.49948e-44	SESN2	protein_coding	sestrin 2 [Source:HGNC Symbol;Acc:HGNC:20746]
ENSG00000197208	195.44	449.982	-1.20373	0.434151	8.24934e-24	9.22426e-23	SLC22A4	protein_coding	solute carrier family 22 member 4 [Source:HGNC Symbol;Acc:HGNC:10968]
ENSG00000168298	11.3865	26.1175	-1.20389	0.434104	0.0142251	0.0342562	HIST1H1E	protein_coding	histone cluster 1 H1 family member e [Source:HGNC Symbol;Acc:HGNC:4718]
ENSG00000248508	34.4561	79.4318	-1.20401	0.434067	1.17818e-05	4.45183e-05	SRP14-AS1	lincRNA	SRP14 antisense RNA1 (head to head) [Source:HGNC Symbol;Acc:HGNC:48619]
ENSG00000172935	11.0488	25.4949	-1.20433	0.43397	0.0155985	0.0372093	MRGPRF	protein_coding	MAS related GPR family member F [Source:HGNC Symbol;Acc:HGNC:24828]
ENSG00000183128	51.4856	118.707	-1.20511	0.433736	2.81625e-07	1.23305e-06	CALHM3	protein_coding	calcium homeostasis modulator 3 [Source:HGNC Symbol;Acc:HGNC:23458]
ENSG00000126217	900.009	2074.39	-1.20531	0.433676	5.01136e-76	2.10449e-74	MCF2L	protein_coding	MCF.2 cell line derived transforming sequence like [Source:HGNC Symbol;Acc:HGNC:14576]
ENSG00000204396	147.465	340.2	-1.2054	0.433648	4.46917e-19	4.08431e-18	VWA7	protein_coding	von Willebrand factor A domain containing 7 [Source:HGNC Symbol;Acc:HGNC:13939]
ENSG00000132622	13.7634	31.8324	-1.20581	0.433526	0.0067057	0.0172442	HSPA12B	protein_coding	heat shock protein family A (Hsp70) member 12B [Source:HGNC Symbol;Acc:HGNC:16193]
ENSG00000075426	1190.6	2747.39	-1.20632	0.433373	2.42602e-116	1.87654e-114	FOSL2	protein_coding	FOS like 2, AP-1 transcription factor subunit [Source:HGNC Symbol;Acc:HGNC:3798]
ENSG00000219481	316.555	730.524	-1.20635	0.433364	1.71013e-37	3.07455e-36	NBPF1	protein_coding	NBPF member 1 [Source:HGNC Symbol;Acc:HGNC:26088]
ENSG00000199753	26.2771	60.5621	-1.20868	0.432663	0.000256702	0.000825207	SNORD104	snoRNA	small nucleolar RNA, C/D box 104 [Source:HGNC Symbol;Acc:HGNC:32768]
ENSG00000171791	46.1221	106.773	-1.20913	0.43253	1.42394e-06	5.8456e-06	BCL2	protein_coding	BCL2, apoptosis regulator [Source:HGNC Symbol;Acc:HGNC:990]
ENSG00000151006	39.7577	91.9693	-1.2105	0.43212	8.19856e-06	3.14273e-05	PRSS53	protein_coding	serine protease 53 [Source:HGNC Symbol;Acc:HGNC:34407]
ENSG00000105137	1482.75	3434.5	-1.21137	0.431858	6.73174e-89	3.52383e-87	SYDE1	protein_coding	synapse defective Rho GTPase homolog 1 [Source:HGNC Symbol;Acc:HGNC:25824]
ENSG00000234741	3099.07	7177.83	-1.21145	0.431835	4.84676e-153	5.34783e-151	GAS5	processed_transcript	growth arrest specific 5 [Source:HGNC Symbol;Acc:HGNC:16355]
ENSG00000006016	369.258	855.656	-1.21149	0.431823	2.00792e-38	3.70766e-37	CRLF1	protein_coding	cytokine receptor like factor 1 [Source:HGNC Symbol;Acc:HGNC:2364]
ENSG00000137103	30.7551	71.1829	-1.21187	0.431708	2.75383e-05	9.9752e-05	TMEM8B	protein_coding	transmembrane protein 8B [Source:HGNC Symbol;Acc:HGNC:21427]
ENSG00000186364	44.5216	103.035	-1.21236	0.431564	4.99785e-07	2.14075e-06	NUDT17	protein_coding	nudix hydrolase 17 [Source:HGNC Symbol;Acc:HGNC:26618]
ENSG00000196872	127.631	295.946	-1.21429	0.430986	3.75766e-17	3.13728e-16	KIAA1211L	protein_coding	KIAA1211 like [Source:HGNC Symbol;Acc:HGNC:33454]
ENSG00000070182	10.6651	24.8259	-1.21477	0.430842	0.0125121	0.0305164	SPTB	protein_coding	spectrin beta, erythrocytic [Source:HGNC Symbol;Acc:HGNC:11274]
ENSG00000179899	16.2103	37.5228	-1.21484	0.430821	0.00299874	0.00824576	PHC1P1	processed_pseudogene	polyhomeotic homolog 1 pseudogene 1 [Source:HGNC Symbol;Acc:HGNC:34502]
ENSG00000136378	64.7851	150.434	-1.21503	0.430763	2.67402e-09	1.36857e-08	ADAMTS7	protein_coding	ADAM metallopeptidase with thrombospondin type 1 motif 7 [Source:HGNC Symbol;Acc:HGNC:223]
ENSG00000142661	39.9862	92.8268	-1.21526	0.430696	1.24446e-06	5.14069e-06	MYOM3	protein_coding	myomesin 3 [Source:HGNC Symbol;Acc:HGNC:26679]
ENSG00000104765	915.421	2126.22	-1.21533	0.430676	1.99382e-93	1.13618e-91	BNIP3L	protein_coding	BCL2 interacting protein 3 like [Source:HGNC Symbol;Acc:HGNC:1085]
ENSG00000151470	75.4526	175.158	-1.21564	0.430583	1.60694e-10	8.97088e-10	C4orf33	protein_coding	chromosome 4 open reading frame 33 [Source:HGNC Symbol;Acc:HGNC:27025]
ENSG00000242498	455.096	1056.86	-1.21576	0.430545	2.78315e-48	6.69293e-47	ARPIN	protein_coding	actin related protein 2/3 complex inhibitor [Source:HGNC Symbol;Acc:HGNC:28782]
ENSG00000154265	180.231	418.991	-1.21578	0.430541	8.99124e-23	9.61444e-22	ABCA5	protein_coding	ATP binding cassette subfamily A member 5 [Source:HGNC Symbol;Acc:HGNC:35]
ENSG00000105339	564.76	1311.91	-1.21646	0.430338	3.5651e-62	1.16469e-60	DENND3	protein_coding	DENN domain containing 3 [Source:HGNC Symbol;Acc:HGNC:29134]
ENSG00000213366	29.0264	67.4739	-1.21765	0.429984	3.77046e-05	0.000134138	GSTM2	protein_coding	glutathione S-transferase mu 2 [Source:HGNC Symbol;Acc:HGNC:4634]
ENSG00000167962	2329.69	5428.17	-1.2201	0.429252	1.44411e-147	1.49107e-145	ZNF598	protein_coding	zinc finger protein 598 [Source:HGNC Symbol;Acc:HGNC:28079]
ENSG00000181264	177.202	412.646	-1.22051	0.429131	3.79496e-22	3.94371e-21	TMEM136	protein_coding	transmembrane protein 136 [Source:HGNC Symbol;Acc:HGNC:28280]
ENSG00000188878	138.675	323.43	-1.2223	0.4286	1.113e-18	1.0021e-17	FBF1	protein_coding	Fas binding factor 1 [Source:HGNC Symbol;Acc:HGNC:24674]
ENSG00000273812	16.2381	37.7724	-1.22353	0.428234	0.00293004	0.00807644	BX640514.2	lincRNA	novel transcript
ENSG00000226281	10.6783	24.9499	-1.22394	0.428113	0.015841	0.0377477	AL031123.1	lincRNA	novel transcript
ENSG00000166741	749.978	1753.11	-1.22432	0.428	1.94069e-65	6.73082e-64	NNMT	protein_coding	nicotinamide N-methyltransferase [Source:HGNC Symbol;Acc:HGNC:7861]
ENSG00000116717	461.296	1077.91	-1.22471	0.427885	3.6563e-47	8.51963e-46	GADD45A	protein_coding	growth arrest and DNA damage inducible alpha [Source:HGNC Symbol;Acc:HGNC:4095]
ENSG00000255966	12.7756	29.9176	-1.22598	0.427507	0.00643852	0.0166179	AC006064.3	antisense	novel transcript
ENSG00000260822	11.7393	27.5336	-1.22632	0.427405	0.0110386	0.0272203	AC004656.1	sense_overlapping	novel transcript, overlapping to PDK3
ENSG00000184489	19.6216	46.0375	-1.22765	0.427012	0.000849829	0.00254203	PTP4A3	protein_coding	protein tyrosine phosphatase type IVA, member 3 [Source:HGNC Symbol;Acc:HGNC:9636]
ENSG00000226314	33.8395	79.2803	-1.22954	0.426453	5.69683e-06	2.21889e-05	ZNF192P1	transcribed_unprocessed_pseudogene	zinc finger protein 192 pseudogene 1 [Source:HGNC Symbol;Acc:HGNC:18777]
ENSG00000181418	355.108	833.053	-1.22964	0.426423	6.40108e-42	1.31582e-40	DDN	protein_coding	dendrin [Source:HGNC Symbol;Acc:HGNC:24458]
ENSG00000102385	47.6394	111.721	-1.23094	0.426041	3.2511e-07	1.41683e-06	DRP2	protein_coding	dystrophin related protein 2 [Source:HGNC Symbol;Acc:HGNC:3032]
ENSG00000178301	21.1011	49.5072	-1.23104	0.426009	0.000500492	0.00154598	AQP11	protein_coding	aquaporin 11 [Source:HGNC Symbol;Acc:HGNC:19940]
ENSG00000006283	11.7361	27.5698	-1.23192	0.425752	0.00689991	0.0177113	CACNA1G	protein_coding	calcium voltage-gated channel subunit alpha1 G [Source:HGNC Symbol;Acc:HGNC:1394]
ENSG00000135842	257.924	605.528	-1.23249	0.425583	8.27185e-32	1.25044e-30	FAM129A	protein_coding	family with sequence similarity 129 member A [Source:HGNC Symbol;Acc:HGNC:16784]
ENSG00000168994	297.371	698.745	-1.23257	0.425559	5.9297e-39	1.11973e-37	PXDC1	protein_coding	PX domain containing 1 [Source:HGNC Symbol;Acc:HGNC:21361]
ENSG00000229848	13.7665	32.3379	-1.23324	0.425361	0.00438064	0.0116732	AC139149.1	antisense	novel transcript, antisense to ACTG1
ENSG00000090238	80.6918	189.793	-1.2337	0.425225	7.14491e-12	4.38454e-11	YPEL3	protein_coding	yippee like 3 [Source:HGNC Symbol;Acc:HGNC:18327]
ENSG00000144468	100.593	236.537	-1.23371	0.425223	6.5358e-14	4.53637e-13	RHBDD1	protein_coding	rhomboid domain containing 1 [Source:HGNC Symbol;Acc:HGNC:23081]
ENSG00000226137	133.895	315.17	-1.2341	0.425107	1.56516e-18	1.39636e-17	BAIAP2-DT	lincRNA	BAIAP2 divergent transcript [Source:HGNC Symbol;Acc:HGNC:44342]
ENSG00000183426	122.506	288.201	-1.23482	0.424895	9.01998e-17	7.36953e-16	NPIPA1	protein_coding	nuclear pore complex interacting protein family member A1 [Source:HGNC Symbol;Acc:HGNC:7909]
ENSG00000095739	205.254	483.042	-1.235	0.424843	1.20132e-27	1.58132e-26	BAMBI	protein_coding	BMP and activin membrane bound inhibitor [Source:HGNC Symbol;Acc:HGNC:30251]
ENSG00000076706	3396.59	7998.41	-1.23562	0.424661	2.12603e-219	4.19779e-217	MCAM	protein_coding	melanoma cell adhesion molecule [Source:HGNC Symbol;Acc:HGNC:6934]
ENSG00000157693	417.937	984.639	-1.23622	0.424482	5.74376e-52	1.51923e-50	TMEM268	protein_coding	transmembrane protein 268 [Source:HGNC Symbol;Acc:HGNC:24513]
ENSG00000162006	56.603	133.429	-1.23678	0.424318	3.90393e-09	1.9738e-08	MSLNL	protein_coding	mesothelin-like [Source:HGNC Symbol;Acc:HGNC:14170]
ENSG00000027075	208.873	492.443	-1.23709	0.424228	1.95415e-27	2.55139e-26	PRKCH	protein_coding	protein kinase C eta [Source:HGNC Symbol;Acc:HGNC:9403]
ENSG00000234028	14.5106	34.1975	-1.23746	0.42412	0.00343189	0.00932727	AC062029.1	antisense	uncharacterized LOC101928403 [Source:NCBI gene;Acc:101928403]
ENSG00000188042	34.8581	82.2772	-1.23775	0.424034	3.95458e-06	1.56247e-05	ARL4C	protein_coding	ADP ribosylation factor like GTPase 4C [Source:HGNC Symbol;Acc:HGNC:698]
ENSG00000185561	201.015	474.512	-1.23883	0.423717	4.61462e-26	5.6822e-25	TLCD2	protein_coding	TLC domain containing 2 [Source:HGNC Symbol;Acc:HGNC:33522]
ENSG00000271833	8.95341	21.1324	-1.23885	0.423712	0.0179089	0.0422105	AL445222.1	sense_intronic	novel transcript
ENSG00000113108	190.675	449.593	-1.23895	0.42368	9.95124e-24	1.10887e-22	APBB3	protein_coding	amyloid beta precursor protein binding family B member 3 [Source:HGNC Symbol;Acc:HGNC:20708]
ENSG00000064961	6910.22	16327.1	-1.24034	0.423274	8.23483e-194	1.32398e-191	HMG20B	protein_coding	high mobility group 20B [Source:HGNC Symbol;Acc:HGNC:5002]
ENSG00000228065	20.6984	48.9915	-1.24097	0.423088	0.000412936	0.00129079	LINC01515	lincRNA	long intergenic non-protein coding RNA 1515 [Source:HGNC Symbol;Acc:HGNC:51210]
ENSG00000260000	21.6962	51.3505	-1.24106	0.423061	0.000357397	0.00112591	AL133338.1	antisense	novel transcript, antisense to ASCC3
ENSG00000224424	36.8001	87.3603	-1.24392	0.422223	5.84661e-06	2.27252e-05	PRKAR2A-AS1	antisense	PRKAR2A antisense RNA 1 [Source:HGNC Symbol;Acc:HGNC:40471]
ENSG00000002330	335.117	794.359	-1.24549	0.421764	1.56329e-33	2.50985e-32	BAD	protein_coding	BCL2 associated agonist of cell death [Source:HGNC Symbol;Acc:HGNC:936]
ENSG00000167074	70.6187	167.651	-1.24641	0.421496	8.79327e-11	4.98936e-10	TEF	protein_coding	TEF, PAR bZIP transcription factor [Source:HGNC Symbol;Acc:HGNC:11722]
ENSG00000092969	104.559	247.864	-1.2465	0.421471	2.82771e-14	2.01102e-13	TGFB2	protein_coding	transforming growth factor beta 2 [Source:HGNC Symbol;Acc:HGNC:11768]
ENSG00000215790	211.935	503.903	-1.24931	0.420649	3.9225e-27	5.07132e-26	SLC35E2A	protein_coding	solute carrier family 35 member E2A [Source:HGNC Symbol;Acc:HGNC:20863]
ENSG00000119801	368.508	875.854	-1.24932	0.420646	1.31805e-48	3.20042e-47	YPEL5	protein_coding	yippee like 5 [Source:HGNC Symbol;Acc:HGNC:18329]
ENSG00000223891	22.7401	54.0369	-1.25042	0.420326	0.000186286	0.000608314	OSER1-DT	lincRNA	OSER1 divergent transcript [Source:HGNC Symbol;Acc:HGNC:48585]
ENSG00000019144	489.314	1164.37	-1.2505	0.420303	6.85969e-62	2.23128e-60	PHLDB1	protein_coding	pleckstrin homology like domain family B member 1 [Source:HGNC Symbol;Acc:HGNC:23697]
ENSG00000171219	147.67	351.296	-1.25061	0.42027	1.02186e-21	1.03702e-20	CDC42BPG	protein_coding	CDC42 binding protein kinase gamma [Source:HGNC Symbol;Acc:HGNC:29829]
ENSG00000176463	1697.02	4043.9	-1.25254	0.419707	2.8829e-159	3.48878e-157	SLCO3A1	protein_coding	solute carrier organic anion transporter family member 3A1 [Source:HGNC Symbol;Acc:HGNC:10952]
ENSG00000090661	68.962	164.307	-1.2526	0.419691	4.76568e-10	2.58343e-09	CERS4	protein_coding	ceramide synthase 4 [Source:HGNC Symbol;Acc:HGNC:23747]
ENSG00000077044	1504.71	3586.1	-1.25301	0.419572	1.45224e-148	1.53467e-146	DGKD	protein_coding	diacylglycerol kinase delta [Source:HGNC Symbol;Acc:HGNC:2851]
ENSG00000143178	21.3939	51.1	-1.2531	0.419546	0.000429263	0.0013379	TBX19	protein_coding	T-box 19 [Source:HGNC Symbol;Acc:HGNC:11596]
ENSG00000185453	267.709	638.592	-1.2535	0.419428	8.47723e-35	1.41344e-33	ZSWIM9	protein_coding	zinc finger SWIM-type containing 9 [Source:HGNC Symbol;Acc:HGNC:34495]
ENSG00000142178	635.401	1516.89	-1.25493	0.419015	7.90631e-38	1.43288e-36	SIK1	protein_coding	salt inducible kinase 1 [Source:HGNC Symbol;Acc:HGNC:11142]
ENSG00000137501	31.7333	75.7246	-1.2557	0.418791	7.35149e-06	2.82814e-05	SYTL2	protein_coding	synaptotagmin like 2 [Source:HGNC Symbol;Acc:HGNC:15585]
ENSG00000272438	18.9659	45.3367	-1.25618	0.418652	0.000588948	0.00180362	AL645608.6	lincRNA	novel transcript
ENSG00000275993	569.07	1359.93	-1.25638	0.418592	1.12104e-56	3.21446e-55	SIK1B	protein_coding	salt inducible kinase 1B (putative) [Source:HGNC Symbol;Acc:HGNC:52389]
ENSG00000159307	42.7525	102.263	-1.25639	0.41859	2.34566e-07	1.03283e-06	SCUBE1	protein_coding	signal peptide, CUB domain and EGF like domain containing 1 [Source:HGNC Symbol;Acc:HGNC:13441]
ENSG00000076641	12.3919	29.6044	-1.25658	0.418536	0.00612791	0.0158745	PAG1	protein_coding	phosphoprotein membrane anchor with glycosphingolipid microdomains 1 [Source:HGNC Symbol;Acc:HGNC:30043]
ENSG00000236700	8.97048	21.4114	-1.25687	0.418452	0.0205283	0.04771	LINC01010	lincRNA	long intergenic non-protein coding RNA 1010 [Source:HGNC Symbol;Acc:HGNC:48978]
ENSG00000204498	404.677	968.383	-1.25831	0.418034	4.56943e-52	1.21004e-50	NFKBIL1	protein_coding	NFKB inhibitor like 1 [Source:HGNC Symbol;Acc:HGNC:7800]
ENSG00000169231	581.37	1391.63	-1.25885	0.417876	4.3559e-71	1.71111e-69	THBS3	protein_coding	thrombospondin 3 [Source:HGNC Symbol;Acc:HGNC:11787]
ENSG00000119986	1576.86	3775.37	-1.25938	0.417725	1.95986e-90	1.06044e-88	AVPI1	protein_coding	arginine vasopressin induced 1 [Source:HGNC Symbol;Acc:HGNC:30898]
ENSG00000184986	48.3735	115.736	-1.25975	0.417617	9.35339e-08	4.26509e-07	TMEM121	protein_coding	transmembrane protein 121 [Source:HGNC Symbol;Acc:HGNC:20511]
ENSG00000139410	46.8821	112.215	-1.25995	0.417558	9.3567e-08	4.26509e-07	SDSL	protein_coding	serine dehydratase like [Source:HGNC Symbol;Acc:HGNC:30404]
ENSG00000118960	191.568	459.112	-1.26064	0.417359	3.0267e-24	3.44777e-23	HS1BP3	protein_coding	HCLS1 binding protein 3 [Source:HGNC Symbol;Acc:HGNC:24979]
ENSG00000163491	38.8247	93.1566	-1.26077	0.417321	3.74933e-06	1.48424e-05	NEK10	protein_coding	NIMA related kinase 10 [Source:HGNC Symbol;Acc:HGNC:18592]
ENSG00000061656	148.841	357.01	-1.26095	0.417268	3.59357e-20	3.4391e-19	SPAG4	protein_coding	sperm associated antigen 4 [Source:HGNC Symbol;Acc:HGNC:11214]
ENSG00000160229	27.1903	65.0755	-1.26096	0.417266	0.000184158	0.000601889	ZNF66	protein_coding	zinc finger protein 66 [Source:HGNC Symbol;Acc:HGNC:13135]
ENSG00000203883	104.634	250.742	-1.26169	0.417055	5.2649e-15	3.90599e-14	SOX18	protein_coding	SRY-box 18 [Source:HGNC Symbol;Acc:HGNC:11194]
ENSG00000181035	131.717	315.586	-1.26179	0.417026	1.58118e-18	1.41009e-17	SLC25A42	protein_coding	solute carrier family 25 member 42 [Source:HGNC Symbol;Acc:HGNC:28380]
ENSG00000133111	79.0654	189.587	-1.26217	0.416917	1.65841e-12	1.05928e-11	RFXAP	protein_coding	regulatory factor X associated protein [Source:HGNC Symbol;Acc:HGNC:9988]
ENSG00000134548	36.6557	88.0793	-1.26467	0.416196	4.8875e-06	1.91593e-05	SPX	protein_coding	spexin hormone [Source:HGNC Symbol;Acc:HGNC:28139]
ENSG00000073910	107.628	258.561	-1.26519	0.416045	4.16671e-16	3.28736e-15	FRY	protein_coding	FRY microtubule binding protein [Source:HGNC Symbol;Acc:HGNC:20367]
ENSG00000241852	96.7078	232.256	-1.26519	0.416044	3.21434e-14	2.27449e-13	C8orf58	protein_coding	chromosome 8 open reading frame 58 [Source:HGNC Symbol;Acc:HGNC:32233]
ENSG00000104883	40.3762	96.9973	-1.2652	0.416043	3.36058e-07	1.46312e-06	PEX11G	protein_coding	peroxisomal biogenesis factor 11 gamma [Source:HGNC Symbol;Acc:HGNC:20208]
ENSG00000131737	39.187	94.3591	-1.26552	0.415949	1.05001e-05	3.98761e-05	KRT34	protein_coding	keratin 34 [Source:HGNC Symbol;Acc:HGNC:6452]
ENSG00000159403	85.2316	205.096	-1.26584	0.415858	1.86581e-12	1.18805e-11	C1R	protein_coding	complement C1r [Source:HGNC Symbol;Acc:HGNC:1246]
ENSG00000277511	17.5843	42.3096	-1.26705	0.415507	0.000691752	0.00209405	AC116407.2	lincRNA	novel transcript
ENSG00000272556	97.6252	235.598	-1.26861	0.415061	3.27304e-11	1.90961e-10	GTF2IP13	transcribed_unprocessed_pseudogene	general transcription factor IIi pseudogene 13 [Source:HGNC Symbol;Acc:HGNC:51725]
ENSG00000246228	89.1562	214.885	-1.26918	0.414896	1.29305e-12	8.3396e-12	CASC8	antisense	cancer susceptibility 8 [Source:HGNC Symbol;Acc:HGNC:45129]
ENSG00000269959	12.7636	30.8269	-1.27041	0.414543	0.00373944	0.0100876	SPACA6P-AS	lincRNA	SPACA6P antisense RNA [Source:HGNC Symbol;Acc:HGNC:49383]
ENSG00000183929	38.9719	94.0804	-1.27088	0.414407	1.4292e-06	5.86613e-06	DUSP5P1	processed_pseudogene	dual specificity phosphatase 5 pseudogene 1 [Source:HGNC Symbol;Acc:HGNC:32020]
ENSG00000137872	64.3207	154.834	-1.27098	0.414379	4.55392e-09	2.29213e-08	SEMA6D	protein_coding	semaphorin 6D [Source:HGNC Symbol;Acc:HGNC:16770]
ENSG00000100271	10.3381	24.956	-1.27124	0.414303	0.00961898	0.0240117	TTLL1	protein_coding	tubulin tyrosine ligase like 1 [Source:HGNC Symbol;Acc:HGNC:1312]
ENSG00000234694	13.8107	33.3745	-1.27186	0.414126	0.00296226	0.00815427	AL139289.2	antisense	uncharacterized LOC105378687 [Source:NCBI gene;Acc:105378687]
ENSG00000171121	11.0071	26.5626	-1.27342	0.413677	0.00836058	0.0211163	KCNMB3	protein_coding	potassium calcium-activated channel subfamily M regulatory beta subunit 3 [Source:HGNC Symbol;Acc:HGNC:6287]
ENSG00000164120	13.1493	31.8049	-1.27445	0.413384	0.00375073	0.0101156	HPGD	protein_coding	15-hydroxyprostaglandin dehydrogenase [Source:HGNC Symbol;Acc:HGNC:5154]
ENSG00000167363	199.504	482.558	-1.27455	0.413353	1.24791e-26	1.57715e-25	FN3K	protein_coding	fructosamine 3 kinase [Source:HGNC Symbol;Acc:HGNC:24822]
ENSG00000031698	3123.96	7560.52	-1.27511	0.413193	2.38698e-202	4.16501e-200	SARS	protein_coding	seryl-tRNA synthetase [Source:HGNC Symbol;Acc:HGNC:10537]
ENSG00000267750	11.7759	28.4687	-1.27634	0.412843	0.00647768	0.0167094	RUNDC3A-AS1	antisense	RUNDC3A antisense RNA 1 [Source:HGNC Symbol;Acc:HGNC:51344]
ENSG00000099622	904.374	2191.59	-1.27701	0.412649	1.77088e-103	1.16212e-101	CIRBP	protein_coding	cold inducible RNA binding protein [Source:HGNC Symbol;Acc:HGNC:1982]
ENSG00000197603	1003.25	2431.39	-1.27758	0.412487	1.43754e-64	4.88048e-63	CPLANE1	protein_coding	ciliogenesis and planar polarity effector 1 [Source:HGNC Symbol;Acc:HGNC:25801]
ENSG00000060656	580.485	1407.73	-1.27774	0.412442	9.25001e-69	3.46437e-67	PTPRU	protein_coding	protein tyrosine phosphatase, receptor type U [Source:HGNC Symbol;Acc:HGNC:9683]
ENSG00000226752	363	880.136	-1.27848	0.412229	1.26672e-41	2.58033e-40	CUTALP	transcribed_unitary_pseudogene	cutA divalent cation tolerance homolog-like, pseudogene [Source:HGNC Symbol;Acc:HGNC:27367]
ENSG00000166313	23.0563	55.9138	-1.2788	0.412137	0.000218995	0.000710692	APBB1	protein_coding	amyloid beta precursor protein binding family B member 1 [Source:HGNC Symbol;Acc:HGNC:581]
ENSG00000231419	53.2479	128.891	-1.2795	0.411939	4.28902e-08	2.01137e-07	LINC00689	processed_transcript	long intergenic non-protein coding RNA 689 [Source:HGNC Symbol;Acc:HGNC:27217]
ENSG00000186765	45.8753	111.439	-1.28013	0.411757	1.22553e-07	5.54372e-07	FSCN2	protein_coding	fascin actin-bundling protein 2, retinal [Source:HGNC Symbol;Acc:HGNC:3960]
ENSG00000260778	21.0001	51.1877	-1.28021	0.411736	0.00032198	0.0010199	AC009065.4	lincRNA	uncharacterized LOC106660606 [Source:NCBI gene;Acc:106660606]
ENSG00000167984	15.1437	36.8795	-1.28383	0.410704	0.00145092	0.00419239	NLRC3	protein_coding	NLR family CARD domain containing 3 [Source:HGNC Symbol;Acc:HGNC:29889]
ENSG00000163794	24.484	59.7113	-1.2844	0.410541	4.97631e-05	0.000174392	UCN	protein_coding	urocortin [Source:HGNC Symbol;Acc:HGNC:12516]
ENSG00000274180	66.0361	160.975	-1.28576	0.410155	2.74382e-10	1.5082e-09	NATD1	protein_coding	N-acetyltransferase domain containing 1 [Source:HGNC Symbol;Acc:HGNC:30770]
ENSG00000237330	72.2542	176.449	-1.28692	0.409826	4.91064e-10	2.65961e-09	RNF223	protein_coding	ring finger protein 223 [Source:HGNC Symbol;Acc:HGNC:40020]
ENSG00000114812	31.4165	76.7068	-1.28766	0.409615	7.32921e-06	2.82054e-05	VIPR1	protein_coding	vasoactive intestinal peptide receptor 1 [Source:HGNC Symbol;Acc:HGNC:12694]
ENSG00000187621	8.24019	20.1354	-1.28772	0.409599	0.019377	0.0453056	TCL6	processed_transcript	T cell leukemia/lymphoma 6 [Source:HGNC Symbol;Acc:HGNC:13463]
ENSG00000134508	268.673	655.523	-1.28774	0.409592	9.49833e-37	1.66899e-35	CABLES1	protein_coding	Cdk5 and Abl enzyme substrate 1 [Source:HGNC Symbol;Acc:HGNC:25097]
ENSG00000268204	17.5237	42.9673	-1.28911	0.409203	0.000799898	0.0024029	AC008763.1	antisense	novel transcript, antisense to STXBP2
ENSG00000106105	3615.4	8837.47	-1.28929	0.409152	5.95869e-193	9.44537e-191	GARS	protein_coding	glycyl-tRNA synthetase [Source:HGNC Symbol;Acc:HGNC:4162]
ENSG00000185269	523.014	1280.94	-1.29122	0.408605	1.12507e-60	3.5668e-59	NOTUM	protein_coding	notum, palmitoleoyl-protein carboxylesterase [Source:HGNC Symbol;Acc:HGNC:27106]
ENSG00000135924	476.381	1166.1	-1.29129	0.408587	5.46695e-58	1.62128e-56	DNAJB2	protein_coding	DnaJ heat shock protein family (Hsp40) member B2 [Source:HGNC Symbol;Acc:HGNC:5228]
ENSG00000267327	12.3647	30.4092	-1.29135	0.408569	0.0052268	0.0137313	AC009271.1	lincRNA	novel transcript
ENSG00000137273	629.605	1541.53	-1.29135	0.408567	1.4274e-59	4.37729e-58	FOXF2	protein_coding	forkhead box F2 [Source:HGNC Symbol;Acc:HGNC:3810]
ENSG00000181856	10.7263	26.213	-1.29175	0.408455	0.00879117	0.0221194	SLC2A4	protein_coding	solute carrier family 2 member 4 [Source:HGNC Symbol;Acc:HGNC:11009]
ENSG00000264177	10.0403	24.6193	-1.29268	0.408191	0.0103715	0.0257333	AL353997.2	antisense	novel transcript
ENSG00000204758	40.4091	99.1358	-1.29397	0.407828	2.33416e-07	1.02817e-06	AC008429.1	antisense	uncharacterized LOC100268168 [Source:NCBI gene;Acc:100268168]
ENSG00000257800	23.1573	56.7928	-1.29653	0.407104	9.79576e-05	0.000331468	FNBP1P1	processed_pseudogene	formin binding protein 1 pseudogene 1 [Source:HGNC Symbol;Acc:HGNC:44528]
ENSG00000118096	92.7587	228.12	-1.2979	0.406716	1.29764e-15	9.92817e-15	IFT46	protein_coding	intraflagellar transport 46 [Source:HGNC Symbol;Acc:HGNC:26146]
ENSG00000156509	82.7234	203.746	-1.2989	0.406435	2.16842e-12	1.37529e-11	FBXO43	protein_coding	F-box protein 43 [Source:HGNC Symbol;Acc:HGNC:28521]
ENSG00000198496	84.3007	207.619	-1.29935	0.40631	8.70216e-12	5.30544e-11	NBR2	bidirectional_promoter_lncRNA	neighbor of BRCA1 lncRNA 2 [Source:HGNC Symbol;Acc:HGNC:20691]
ENSG00000033327	166.735	410.066	-1.29944	0.406283	7.14026e-24	8.01597e-23	GAB2	protein_coding	GRB2 associated binding protein 2 [Source:HGNC Symbol;Acc:HGNC:14458]
ENSG00000234432	43.5155	107.172	-1.3003	0.406041	1.5732e-07	7.0526e-07	AC092171.3	lincRNA	uncharacterized LOC100129484 [Source:NCBI gene;Acc:100129484]
ENSG00000116985	189.286	466.548	-1.30115	0.405802	2.40742e-29	3.33059e-28	BMP8B	protein_coding	bone morphogenetic protein 8b [Source:HGNC Symbol;Acc:HGNC:1075]
ENSG00000173391	788.942	1945.93	-1.30209	0.405537	2.67415e-97	1.62244e-95	OLR1	protein_coding	oxidized low density lipoprotein receptor 1 [Source:HGNC Symbol;Acc:HGNC:8133]
ENSG00000196859	10.3703	25.5319	-1.30215	0.40552	0.0140558	0.0338883	KRT39	protein_coding	keratin 39 [Source:HGNC Symbol;Acc:HGNC:32971]
ENSG00000094631	448.041	1105.15	-1.30297	0.405292	2.29252e-54	6.33934e-53	HDAC6	protein_coding	histone deacetylase 6 [Source:HGNC Symbol;Acc:HGNC:14064]
ENSG00000136856	265.44	655.671	-1.30344	0.405158	7.90142e-37	1.39165e-35	SLC2A8	protein_coding	solute carrier family 2 member 8 [Source:HGNC Symbol;Acc:HGNC:13812]
ENSG00000049239	360.226	890.138	-1.30515	0.40468	1.11806e-49	2.79626e-48	H6PD	protein_coding	hexose-6-phosphate dehydrogenase/glucose 1-dehydrogenase [Source:HGNC Symbol;Acc:HGNC:4795]
ENSG00000088538	38.2783	94.4714	-1.30586	0.404481	6.49711e-07	2.74997e-06	DOCK3	protein_coding	dedicator of cytokinesis 3 [Source:HGNC Symbol;Acc:HGNC:2989]
ENSG00000181143	479.982	1187.49	-1.3071	0.404133	4.23789e-07	1.82811e-06	MUC16	protein_coding	mucin 16, cell surface associated [Source:HGNC Symbol;Acc:HGNC:15582]
ENSG00000164707	17.2574	42.7418	-1.30851	0.403738	0.000462301	0.0014353	SLC13A4	protein_coding	solute carrier family 13 member 4 [Source:HGNC Symbol;Acc:HGNC:15827]
ENSG00000134030	713.433	1769.18	-1.30984	0.403366	3.13966e-83	1.48468e-81	CTIF	protein_coding	cap binding complex dependent translation initiation factor [Source:HGNC Symbol;Acc:HGNC:23925]
ENSG00000182463	232.307	575.518	-1.31031	0.403235	7.33358e-31	1.0712e-29	TSHZ2	protein_coding	teashirt zinc finger homeobox 2 [Source:HGNC Symbol;Acc:HGNC:13010]
ENSG00000166963	98.9274	245.821	-1.3126	0.402594	4.24438e-16	3.3463e-15	MAP1A	protein_coding	microtubule associated protein 1A [Source:HGNC Symbol;Acc:HGNC:6835]
ENSG00000116852	445.93	1107.34	-1.31347	0.402353	8.08572e-51	2.07527e-49	KIF21B	protein_coding	kinesin family member 21B [Source:HGNC Symbol;Acc:HGNC:29442]
ENSG00000136943	26.2701	65.3498	-1.31353	0.402335	3.64835e-05	0.000130002	CTSV	protein_coding	cathepsin V [Source:HGNC Symbol;Acc:HGNC:2538]
ENSG00000245060	76.4833	190.373	-1.31366	0.402299	5.04355e-13	3.33212e-12	LINC00847	lincRNA	long intergenic non-protein coding RNA 847 [Source:HGNC Symbol;Acc:HGNC:45050]
ENSG00000184898	10.7288	26.6452	-1.31371	0.402284	0.00640794	0.0165447	RBM43	protein_coding	RNA binding motif protein 43 [Source:HGNC Symbol;Acc:HGNC:24790]
ENSG00000196421	9.64706	23.9891	-1.31413	0.402168	0.0106582	0.0263777	C20orf204	protein_coding	chromosome 20 open reading frame 204 [Source:HGNC Symbol;Acc:HGNC:27655]
ENSG00000276141	85.8072	213.727	-1.31708	0.401347	3.42584e-13	2.28616e-12	WHAMMP3	transcribed_unprocessed_pseudogene	WAS protein homolog associated with actin, golgi membranes and microtubules pseudogene 3 [Source:HGNC Symbol;Acc:HGNC:27892]
ENSG00000168003	4409.8	10989.2	-1.31715	0.401328	9.58579e-184	1.41024e-181	SLC3A2	protein_coding	solute carrier family 3 member 2 [Source:HGNC Symbol;Acc:HGNC:11026]
ENSG00000182379	186.602	465.502	-1.31778	0.401153	4.74921e-27	6.11906e-26	NXPH4	protein_coding	neurexophilin 4 [Source:HGNC Symbol;Acc:HGNC:8078]
ENSG00000256576	29.3091	73.0899	-1.31793	0.401111	5.58924e-06	2.1785e-05	LINC02361	lincRNA	long intergenic non-protein coding RNA 2361 [Source:HGNC Symbol;Acc:HGNC:53283]
ENSG00000198816	204.237	509.676	-1.31835	0.400992	7.28302e-26	8.91913e-25	ZNF358	protein_coding	zinc finger protein 358 [Source:HGNC Symbol;Acc:HGNC:16838]
ENSG00000164309	25.0728	62.5897	-1.31887	0.400849	8.63186e-05	0.000294296	CMYA5	protein_coding	cardiomyopathy associated 5 [Source:HGNC Symbol;Acc:HGNC:14305]
ENSG00000279833	8.6309	21.5284	-1.31895	0.400827	0.0116187	0.0284917	AL031846.2	antisense	novel transcript, antisense to CBX7
ENSG00000230487	34.1916	85.307	-1.32023	0.400471	2.07123e-06	8.38212e-06	PSMG3-AS1	lincRNA	PSMG3 antisense RNA 1 (head to head) [Source:HGNC Symbol;Acc:HGNC:22230]
ENSG00000145945	73.3619	183.14	-1.32076	0.400325	9.1891e-11	5.20608e-10	FAM50B	protein_coding	family with sequence similarity 50 member B [Source:HGNC Symbol;Acc:HGNC:18789]
ENSG00000117411	2176.66	5439.73	-1.32113	0.400221	6.70533e-148	7.02001e-146	B4GALT2	protein_coding	beta-1,4-galactosyltransferase 2 [Source:HGNC Symbol;Acc:HGNC:925]
ENSG00000154114	104.146	260.464	-1.3213	0.400174	7.78783e-17	6.39301e-16	TBCEL	protein_coding	tubulin folding cofactor E like [Source:HGNC Symbol;Acc:HGNC:28115]
ENSG00000213742	31.9421	79.9519	-1.32248	0.399846	9.90878e-06	3.77197e-05	ZNF337-AS1	antisense	ZNF337 antisense RNA 1 [Source:HGNC Symbol;Acc:HGNC:40759]
ENSG00000006047	211.789	530.151	-1.32277	0.399768	1.54195e-31	2.30924e-30	YBX2	protein_coding	Y-box binding protein 2 [Source:HGNC Symbol;Acc:HGNC:17948]
ENSG00000189350	213.982	535.771	-1.32398	0.399431	5.67996e-27	7.27662e-26	TOGARAM2	protein_coding	TOG array regulator of axonemal microtubules 2 [Source:HGNC Symbol;Acc:HGNC:33715]
ENSG00000113739	1552.3	3891.96	-1.32597	0.398881	4.83059e-169	6.14304e-167	STC2	protein_coding	stanniocalcin 2 [Source:HGNC Symbol;Acc:HGNC:11374]
ENSG00000143878	2800.91	7025.16	-1.32658	0.398712	9.5217e-158	1.13399e-155	RHOB	protein_coding	ras homolog family member B [Source:HGNC Symbol;Acc:HGNC:668]
ENSG00000249348	10.6	26.6754	-1.32848	0.398187	0.0118943	0.0291074	UGDH-AS1	antisense	UGDH antisense RNA 1 [Source:HGNC Symbol;Acc:HGNC:40601]
ENSG00000086848	122.28	306.925	-1.32889	0.398074	5.93646e-20	5.61917e-19	ALG9	protein_coding	ALG9, alpha-1,2-mannosyltransferase [Source:HGNC Symbol;Acc:HGNC:15672]
ENSG00000180891	402.385	1011.22	-1.32988	0.397802	7.2567e-51	1.86889e-49	CUEDC1	protein_coding	CUE domain containing 1 [Source:HGNC Symbol;Acc:HGNC:31350]
ENSG00000283050	21.7568	54.6989	-1.33106	0.397475	5.67262e-05	0.000197594	GTF2IP12	transcribed_unprocessed_pseudogene	general transcription factor IIi pseudogene 12 [Source:HGNC Symbol;Acc:HGNC:51723]
ENSG00000223804	19.4153	48.8321	-1.33107	0.397473	0.000659898	0.00200481	AC244669.1	transcribed_unprocessed_pseudogene	Poly [ADP-ribose] polymerase 8 (PARP8) pseudogene
ENSG00000227258	14.4374	36.3827	-1.33118	0.397442	0.00231753	0.0064963	SMIM2-AS1	antisense	SMIM2 antisense RNA 1 [Source:HGNC Symbol;Acc:HGNC:42674]
ENSG00000213015	304.683	767.357	-1.33201	0.397214	2.27667e-44	5.01916e-43	ZNF580	protein_coding	zinc finger protein 580 [Source:HGNC Symbol;Acc:HGNC:29473]
ENSG00000166262	20.6858	52.1255	-1.33346	0.396815	8.47381e-05	0.000289258	FAM227B	protein_coding	family with sequence similarity 227 member B [Source:HGNC Symbol;Acc:HGNC:26543]
ENSG00000109680	45.272	114.048	-1.33371	0.396748	1.81099e-08	8.69901e-08	TBC1D19	protein_coding	TBC1 domain family member 19 [Source:HGNC Symbol;Acc:HGNC:25624]
ENSG00000160460	90.7757	228.856	-1.33421	0.396609	1.78515e-14	1.28624e-13	SPTBN4	protein_coding	spectrin beta, non-erythrocytic 4 [Source:HGNC Symbol;Acc:HGNC:14896]
ENSG00000183397	293.034	739.544	-1.33547	0.396262	3.40434e-44	7.43243e-43	C19orf71	protein_coding	chromosome 19 open reading frame 71 [Source:HGNC Symbol;Acc:HGNC:34496]
ENSG00000072422	504.848	1274.05	-1.33599	0.396121	1.1936e-62	3.9394e-61	RHOBTB1	protein_coding	Rho related BTB domain containing 1 [Source:HGNC Symbol;Acc:HGNC:18738]
ENSG00000250903	29.6701	74.7965	-1.33642	0.396002	3.90681e-06	1.54495e-05	GMDS-DT	lincRNA	GMDS divergent transcript [Source:HGNC Symbol;Acc:HGNC:48993]
ENSG00000230615	68.9652	174.436	-1.33826	0.395498	6.67857e-12	4.10732e-11	AL139220.2	lincRNA	uncharacterized LOC107984948 [Source:NCBI gene;Acc:107984948]
ENSG00000225953	10.6928	27.1006	-1.33907	0.395277	0.00702033	0.0179917	SATB2-AS1	antisense	SATB2 antisense RNA 1 [Source:HGNC Symbol;Acc:HGNC:26490]
ENSG00000048740	9.92406	25.197	-1.34047	0.394892	0.010758	0.0265984	CELF2	protein_coding	CUGBP Elav-like family member 2 [Source:HGNC Symbol;Acc:HGNC:2550]
ENSG00000144642	33.3875	84.5014	-1.3405	0.394883	3.25635e-06	1.29707e-05	RBMS3	protein_coding	RNA binding motif single stranded interacting protein 3 [Source:HGNC Symbol;Acc:HGNC:13427]
ENSG00000015568	22.1886	55.9468	-1.34224	0.394407	0.00186179	0.00529195	RGPD5	protein_coding	RANBP2-like and GRIP domain containing 5 [Source:HGNC Symbol;Acc:HGNC:32418]
ENSG00000163064	20.7824	52.6248	-1.34408	0.393904	0.000283723	0.000906247	EN1	protein_coding	engrailed homeobox 1 [Source:HGNC Symbol;Acc:HGNC:3342]
ENSG00000267374	44.8744	113.924	-1.34446	0.393801	1.56287e-08	7.54259e-08	AC016205.1	lincRNA	novel transcript
ENSG00000271550	11.0311	28.0021	-1.34539	0.393548	0.00563847	0.0147087	BNIP3P11	processed_pseudogene	BCL2 interacting protein 3 pseudogene 11 [Source:HGNC Symbol;Acc:HGNC:49724]
ENSG00000090861	5198.38	13215	-1.34598	0.393385	6.54127e-291	2.10339e-288	AARS	protein_coding	alanyl-tRNA synthetase [Source:HGNC Symbol;Acc:HGNC:20]
ENSG00000278709	56.7305	144.262	-1.34626	0.393312	3.73459e-09	1.89073e-08	NKILA	antisense	NF-kappaB interacting lncRNA [Source:HGNC Symbol;Acc:HGNC:51599]
ENSG00000225138	1188.07	3022.4	-1.34708	0.393086	1.83341e-144	1.83415e-142	SLC9A3-AS1	processed_transcript	SLC9A3 antisense RNA 1 [Source:HGNC Symbol;Acc:HGNC:40550]
ENSG00000099860	266.59	678.519	-1.34717	0.393063	1.14924e-40	2.25725e-39	GADD45B	protein_coding	growth arrest and DNA damage inducible beta [Source:HGNC Symbol;Acc:HGNC:4096]
ENSG00000272070	8.28062	21.0515	-1.34886	0.392603	0.0114399	0.0281175	AC005618.1	lincRNA	novel transcript
ENSG00000229124	10.0081	25.4631	-1.34992	0.392314	0.00597517	0.015502	VIM-AS1	antisense	VIM antisense RNA 1 [Source:HGNC Symbol;Acc:HGNC:44879]
ENSG00000226823	20.6895	52.6353	-1.35033	0.392202	9.52214e-05	0.000322889	SUGT1P1	unprocessed_pseudogene	SUGT1 pseudogene 1 [Source:HGNC Symbol;Acc:HGNC:19384]
ENSG00000160161	27.2472	69.5616	-1.35055	0.392143	5.81039e-06	2.25922e-05	CILP2	protein_coding	cartilage intermediate layer protein 2 [Source:HGNC Symbol;Acc:HGNC:24213]
ENSG00000259910	10.6726	27.2805	-1.35159	0.391861	0.00546372	0.014302	AC120498.1	antisense	novel transcript, antisense to CACNA1H
ENSG00000227825	9.35105	23.8565	-1.35206	0.391733	0.0106337	0.0263228	SLC9A7P1	transcribed_processed_pseudogene	solute carrier family 9 member 7 pseudogene 1 [Source:HGNC Symbol;Acc:HGNC:32679]
ENSG00000184470	1401.43	3584.91	-1.35497	0.390942	8.22158e-148	8.56757e-146	TXNRD2	protein_coding	thioredoxin reductase 2 [Source:HGNC Symbol;Acc:HGNC:18155]
ENSG00000262772	12.4531	31.8772	-1.3552	0.39088	0.00222621	0.00625511	LINC01977	lincRNA	long intergenic non-protein coding RNA 1977 [Source:HGNC Symbol;Acc:HGNC:52804]
ENSG00000173531	65.3991	167.614	-1.35575	0.390732	6.89e-12	4.23272e-11	MST1	protein_coding	macrophage stimulating 1 [Source:HGNC Symbol;Acc:HGNC:7380]
ENSG00000099812	1080.36	2768.05	-1.35712	0.390362	4.97136e-112	3.64497e-110	MISP	protein_coding	mitotic spindle positioning [Source:HGNC Symbol;Acc:HGNC:27000]
ENSG00000204442	14.1521	36.3121	-1.35744	0.390274	0.00117984	0.00345524	FAM155A	protein_coding	family with sequence similarity 155 member A [Source:HGNC Symbol;Acc:HGNC:33877]
ENSG00000079482	242.351	620.783	-1.35799	0.390125	3.00515e-34	4.92307e-33	OPHN1	protein_coding	oligophrenin 1 [Source:HGNC Symbol;Acc:HGNC:8148]
ENSG00000143845	21.4305	54.9459	-1.35831	0.390039	5.20668e-05	0.000182068	ETNK2	protein_coding	ethanolamine kinase 2 [Source:HGNC Symbol;Acc:HGNC:25575]
ENSG00000171509	13.4718	34.646	-1.35899	0.389855	0.00195216	0.00553108	RXFP1	protein_coding	relaxin family peptide receptor 1 [Source:HGNC Symbol;Acc:HGNC:19718]
ENSG00000271826	10.3558	26.5557	-1.35928	0.389778	0.00654042	0.0168545	PLS3-AS1	antisense	PLS3 antisense RNA 1 [Source:HGNC Symbol;Acc:HGNC:50343]
ENSG00000153790	18.62	47.8842	-1.35931	0.389769	0.000264788	0.000849021	C7orf31	protein_coding	chromosome 7 open reading frame 31 [Source:HGNC Symbol;Acc:HGNC:21722]
ENSG00000224536	47.0946	121.097	-1.35959	0.389693	1.54996e-08	7.4835e-08	AC096677.1	antisense	novel transcript
ENSG00000167311	8.25219	21.2176	-1.35967	0.389672	0.0119317	0.0291893	ART5	protein_coding	ADP-ribosyltransferase 5 [Source:HGNC Symbol;Acc:HGNC:24049]
ENSG00000250208	503.013	1291.57	-1.36024	0.389518	5.22685e-76	2.1909e-74	FZD10-DT	processed_transcript	FZD10 divergent transcript [Source:HGNC Symbol;Acc:HGNC:48632]
ENSG00000114861	85.8805	220.487	-1.36071	0.389391	5.00289e-16	3.9278e-15	FOXP1	protein_coding	forkhead box P1 [Source:HGNC Symbol;Acc:HGNC:3823]
ENSG00000131018	414.482	1065.9	-1.36391	0.388527	1.04039e-53	2.81806e-52	SYNE1	protein_coding	spectrin repeat containing nuclear envelope protein 1 [Source:HGNC Symbol;Acc:HGNC:17089]
ENSG00000167536	143.223	368.714	-1.36438	0.388403	6.30816e-24	7.09243e-23	DHRS13	protein_coding	dehydrogenase/reductase 13 [Source:HGNC Symbol;Acc:HGNC:28326]
ENSG00000267922	31.7933	81.741	-1.36447	0.388378	7.98916e-07	3.35813e-06	AC007785.1	lincRNA	novel transcript
ENSG00000138829	3894.67	10031.7	-1.36525	0.388167	1.11514e-173	1.48525e-171	FBN2	protein_coding	fibrillin 2 [Source:HGNC Symbol;Acc:HGNC:3604]
ENSG00000175611	86.9282	224.155	-1.36629	0.387887	3.69838e-16	2.92402e-15	LINC00476	lincRNA	long intergenic non-protein coding RNA 476 [Source:HGNC Symbol;Acc:HGNC:27858]
ENSG00000158023	23.4243	60.4484	-1.36651	0.387829	1.64605e-05	6.10697e-05	WDR66	protein_coding	WD repeat domain 66 [Source:HGNC Symbol;Acc:HGNC:28506]
ENSG00000213846	14.7934	38.1701	-1.36661	0.387803	0.000717731	0.00216939	AC098614.1	transcribed_processed_pseudogene	tropomyosin 4 (TPM4) pseudogene
ENSG00000170382	76.8304	198.19	-1.36711	0.387667	2.60464e-14	1.8559e-13	LRRN2	protein_coding	leucine rich repeat neuronal 2 [Source:HGNC Symbol;Acc:HGNC:16914]
ENSG00000056487	23.1624	59.8094	-1.3681	0.387402	3.20257e-05	0.000114916	PHF21B	protein_coding	PHD finger protein 21B [Source:HGNC Symbol;Acc:HGNC:25161]
ENSG00000272316	34.5767	89.1496	-1.36832	0.387343	2.99927e-07	1.31063e-06	AL021368.2	lincRNA	novel transcript
ENSG00000092758	1340.48	3462.42	-1.36893	0.387178	1.46246e-156	1.67951e-154	COL9A3	protein_coding	collagen type IX alpha 3 chain [Source:HGNC Symbol;Acc:HGNC:2219]
ENSG00000264247	66.5889	172.032	-1.3708	0.386677	3.99906e-12	2.49348e-11	LINC00909	lincRNA	long intergenic non-protein coding RNA 909 [Source:HGNC Symbol;Acc:HGNC:44331]
ENSG00000267530	101.222	261.506	-1.37085	0.386662	1.38973e-17	1.18239e-16	LINC01836	lincRNA	long intergenic non-protein coding RNA 1836 [Source:HGNC Symbol;Acc:HGNC:52652]
ENSG00000181458	138.598	358.188	-1.37125	0.386556	2.87065e-22	2.99979e-21	TMEM45A	protein_coding	transmembrane protein 45A [Source:HGNC Symbol;Acc:HGNC:25480]
ENSG00000214021	137.363	355.443	-1.3721	0.386328	7.6521e-24	8.56069e-23	TTLL3	protein_coding	tubulin tyrosine ligase like 3 [Source:HGNC Symbol;Acc:HGNC:24483]
ENSG00000198517	2863.71	7413.81	-1.37232	0.386269	1.52865e-281	4.46863e-279	MAFK	protein_coding	MAF bZIP transcription factor K [Source:HGNC Symbol;Acc:HGNC:6782]
ENSG00000255026	11.0356	28.6116	-1.37234	0.386264	0.00284844	0.00786984	AC136475.3	antisense	novel transcript
ENSG00000238103	56.8825	147.481	-1.37244	0.386238	1.2909e-10	7.24613e-10	RPL9P7	processed_pseudogene	ribosomal protein L9 pseudogene 7 [Source:HGNC Symbol;Acc:HGNC:30335]
ENSG00000011638	131.745	341.555	-1.37324	0.386024	4.85684e-20	4.61666e-19	TMEM159	protein_coding	transmembrane protein 159 [Source:HGNC Symbol;Acc:HGNC:30136]
ENSG00000254860	47.1318	122.295	-1.3735	0.385955	3.46429e-08	1.6351e-07	TMEM9B-AS1	antisense	TMEM9B antisense RNA 1 [Source:HGNC Symbol;Acc:HGNC:19230]
ENSG00000184271	85.0434	220.452	-1.37436	0.385724	3.37826e-14	2.38748e-13	POU6F1	protein_coding	POU class 6 homeobox 1 [Source:HGNC Symbol;Acc:HGNC:9224]
ENSG00000270605	63.3377	164.559	-1.37606	0.385268	1.25811e-10	7.06908e-10	AL353622.1	antisense	novel transcript
ENSG00000178093	45.1742	117.579	-1.37739	0.384915	7.77671e-09	3.84801e-08	TSSK6	protein_coding	testis specific serine kinase 6 [Source:HGNC Symbol;Acc:HGNC:30410]
ENSG00000150782	506.201	1314.66	-1.37741	0.384909	3.81167e-69	1.44197e-67	IL18	protein_coding	interleukin 18 [Source:HGNC Symbol;Acc:HGNC:5986]
ENSG00000087074	503.156	1308.32	-1.37833	0.384664	6.96984e-77	2.97693e-75	PPP1R15A	protein_coding	protein phosphatase 1 regulatory subunit 15A [Source:HGNC Symbol;Acc:HGNC:14375]
ENSG00000255558	14.1282	36.7116	-1.37967	0.384307	0.00120072	0.00351366	AC013762.1	lincRNA	novel transcript
ENSG00000108840	776.416	2022.06	-1.38052	0.384082	3.3966e-106	2.28221e-104	HDAC5	protein_coding	histone deacetylase 5 [Source:HGNC Symbol;Acc:HGNC:14068]
ENSG00000187650	36.4725	95.2269	-1.38069	0.384035	3.08428e-07	1.34673e-06	VMAC	protein_coding	vimentin type intermediate filament associated coiled-coil protein [Source:HGNC Symbol;Acc:HGNC:33803]
ENSG00000105808	9.6382	25.1711	-1.3807	0.384032	0.00538742	0.0141171	RASA4	protein_coding	RAS p21 protein activator 4 [Source:HGNC Symbol;Acc:HGNC:23181]
ENSG00000120328	12.438	32.4205	-1.38155	0.383806	0.00188213	0.00534707	PCDHB12	protein_coding	protocadherin beta 12 [Source:HGNC Symbol;Acc:HGNC:8683]
ENSG00000204176	16.6541	43.2911	-1.38222	0.383628	0.000731948	0.00220909	SYT15	protein_coding	synaptotagmin 15 [Source:HGNC Symbol;Acc:HGNC:17167]
ENSG00000142675	220.09	573.958	-1.38261	0.383524	2.88008e-38	5.29638e-37	CNKSR1	protein_coding	connector enhancer of kinase suppressor of Ras 1 [Source:HGNC Symbol;Acc:HGNC:19700]
ENSG00000120278	58.8844	153.746	-1.38341	0.383312	5.51404e-11	3.17025e-10	PLEKHG1	protein_coding	pleckstrin homology and RhoGEF domain containing G1 [Source:HGNC Symbol;Acc:HGNC:20884]
ENSG00000170175	56.5796	147.857	-1.38349	0.383291	9.6224e-11	5.44197e-10	CHRNB1	protein_coding	cholinergic receptor nicotinic beta 1 subunit [Source:HGNC Symbol;Acc:HGNC:1961]
ENSG00000128283	1381.21	3605.22	-1.38384	0.383198	6.34487e-133	5.75874e-131	CDC42EP1	protein_coding	CDC42 effector protein 1 [Source:HGNC Symbol;Acc:HGNC:17014]
ENSG00000243710	15.1203	39.5459	-1.3845	0.383021	0.000930641	0.00276831	CFAP57	protein_coding	cilia and flagella associated protein 57 [Source:HGNC Symbol;Acc:HGNC:26485]
ENSG00000105639	125.451	327.829	-1.38473	0.382962	4.51702e-23	4.86942e-22	JAK3	protein_coding	Janus kinase 3 [Source:HGNC Symbol;Acc:HGNC:6193]
ENSG00000273032	9.26327	24.219	-1.38477	0.382949	0.00775716	0.0197228	DGCR9	processed_transcript	DiGeorge syndrome critical region gene 9 [Source:HGNC Symbol;Acc:HGNC:17227]
ENSG00000174080	366.737	959.744	-1.38751	0.382224	2.61505e-54	7.20466e-53	CTSF	protein_coding	cathepsin F [Source:HGNC Symbol;Acc:HGNC:2531]
ENSG00000278023	26.5554	69.5806	-1.38803	0.382087	7.09466e-06	2.73401e-05	RDM1	protein_coding	RAD52 motif containing 1 [Source:HGNC Symbol;Acc:HGNC:19950]
ENSG00000184985	152.531	399.407	-1.38971	0.381643	1.17583e-27	1.54867e-26	SORCS2	protein_coding	sortilin related VPS10 domain containing receptor 2 [Source:HGNC Symbol;Acc:HGNC:16698]
ENSG00000117122	178.152	467.199	-1.39	0.381564	1.62062e-30	2.32644e-29	MFAP2	protein_coding	microfibril associated protein 2 [Source:HGNC Symbol;Acc:HGNC:7033]
ENSG00000230438	61.0424	160.095	-1.39014	0.381529	1.38212e-11	8.30047e-11	SERPINB9P1	lincRNA	serpin family B member 9 pseudogene 1 [Source:HGNC Symbol;Acc:HGNC:28590]
ENSG00000261879	12.3969	32.5144	-1.39061	0.381404	0.00131237	0.00381367	AC087500.1	antisense	uncharacterized LOC100130950 [Source:NCBI gene;Acc:100130950]
ENSG00000260948	12.0466	31.6749	-1.39258	0.380884	0.00155064	0.0044605	AL390195.2	sense_overlapping	novel transcript, sense overlapping WDR77 & OVGP1
ENSG00000185585	1017.26	2672.88	-1.39371	0.380585	7.5049e-136	6.98049e-134	OLFML2A	protein_coding	olfactomedin like 2A [Source:HGNC Symbol;Acc:HGNC:27270]
ENSG00000130707	23652.6	62166.9	-1.39412	0.380478	4.0607e-281	1.15699e-278	ASS1	protein_coding	argininosuccinate synthase 1 [Source:HGNC Symbol;Acc:HGNC:758]
ENSG00000178038	434.215	1142.63	-1.39542	0.380134	3.34886e-68	1.22968e-66	ALS2CL	protein_coding	ALS2 C-terminal like [Source:HGNC Symbol;Acc:HGNC:20605]
ENSG00000139112	1444.04	3801.54	-1.39649	0.379852	1.3365e-182	1.95346e-180	GABARAPL1	protein_coding	GABA type A receptor associated protein like 1 [Source:HGNC Symbol;Acc:HGNC:4068]
ENSG00000257038	10.7219	28.2112	-1.39684	0.37976	0.00327154	0.00893462	AP002761.3	antisense	novel transcript
ENSG00000188897	11.7292	30.8382	-1.3997	0.379008	0.00304638	0.00836435	AC099489.1	protein_coding	vitellogenin [Source:NCBI gene;Acc:400499]
ENSG00000126562	16.5455	43.5856	-1.40008	0.378909	0.000238368	0.000770008	WNK4	protein_coding	WNK lysine deficient protein kinase 4 [Source:HGNC Symbol;Acc:HGNC:14544]
ENSG00000246982	8.61512	22.7622	-1.40114	0.378629	0.00773693	0.019678	Z84485.1	antisense	novel transcript, antisense to BRPF3
ENSG00000148225	12.4058	32.7468	-1.40123	0.378607	0.00163948	0.00469743	WDR31	protein_coding	WD repeat domain 31 [Source:HGNC Symbol;Acc:HGNC:21421]
ENSG00000166986	2426.16	6410.33	-1.4017	0.378482	2.84908e-251	6.61132e-249	MARS	protein_coding	methionyl-tRNA synthetase [Source:HGNC Symbol;Acc:HGNC:6898]
ENSG00000011347	43.075	113.759	-1.40171	0.37848	3.16631e-09	1.611e-08	SYT7	protein_coding	synaptotagmin 7 [Source:HGNC Symbol;Acc:HGNC:11514]
ENSG00000179818	147.213	388.81	-1.40252	0.378267	1.51943e-24	1.76202e-23	PCBP1-AS1	processed_transcript	PCBP1 antisense RNA 1 [Source:HGNC Symbol;Acc:HGNC:42948]
ENSG00000277449	12.0744	32.0175	-1.40269	0.378224	0.00176664	0.00503997	CEBPB-AS1	antisense	CEBPB antisense RNA 1 [Source:HGNC Symbol;Acc:HGNC:51226]
ENSG00000010626	99.791	264.063	-1.40388	0.377911	8.93239e-17	7.30328e-16	LRRC23	protein_coding	leucine rich repeat containing 23 [Source:HGNC Symbol;Acc:HGNC:19138]
ENSG00000105767	127.014	336.524	-1.40467	0.377705	6.80709e-22	6.97092e-21	CADM4	protein_coding	cell adhesion molecule 4 [Source:HGNC Symbol;Acc:HGNC:30825]
ENSG00000062038	8.55827	22.745	-1.40544	0.377504	0.0104604	0.0259309	CDH3	protein_coding	cadherin 3 [Source:HGNC Symbol;Acc:HGNC:1762]
ENSG00000162068	47.5125	126.328	-1.41169	0.375871	1.22602e-09	6.4568e-09	NTN3	protein_coding	netrin 3 [Source:HGNC Symbol;Acc:HGNC:8030]
ENSG00000197406	7.98275	21.2348	-1.41484	0.375051	0.0146603	0.0351651	DIO3	protein_coding	iodothyronine deiodinase 3 [Source:HGNC Symbol;Acc:HGNC:2885]
ENSG00000175318	14.7814	39.5759	-1.41533	0.374924	0.000544782	0.00167521	GRAMD2A	protein_coding	GRAM domain containing 2A [Source:HGNC Symbol;Acc:HGNC:27287]
ENSG00000204956	14.8047	39.576	-1.41686	0.374526	0.000372577	0.00117095	PCDHGA1	protein_coding	protocadherin gamma subfamily A, 1 [Source:HGNC Symbol;Acc:HGNC:8696]
ENSG00000154767	518.225	1383.51	-1.41755	0.374347	4.40963e-75	1.82456e-73	XPC	protein_coding	XPC complex subunit, DNA damage recognition and repair factor [Source:HGNC Symbol;Acc:HGNC:12816]
ENSG00000171992	1264.43	3377.73	-1.41757	0.374341	1.52533e-170	1.97319e-168	SYNPO	protein_coding	synaptopodin [Source:HGNC Symbol;Acc:HGNC:30672]
ENSG00000177169	2865.4	7657.53	-1.41827	0.374161	1.59608e-261	4.03665e-259	ULK1	protein_coding	unc-51 like autophagy activating kinase 1 [Source:HGNC Symbol;Acc:HGNC:12558]
ENSG00000185507	631.878	1689.13	-1.41855	0.374089	2.5237e-94	1.46031e-92	IRF7	protein_coding	interferon regulatory factor 7 [Source:HGNC Symbol;Acc:HGNC:6122]
ENSG00000227398	37.488	100.539	-1.41865	0.374062	1.58107e-07	7.08648e-07	KIF9-AS1	antisense	KIF9 antisense RNA 1 [Source:HGNC Symbol;Acc:HGNC:26822]
ENSG00000155016	30.7936	82.2118	-1.4189	0.373999	8.71245e-07	3.65329e-06	CYP2U1	protein_coding	cytochrome P450 family 2 subfamily U member 1 [Source:HGNC Symbol;Acc:HGNC:20582]
ENSG00000252743	8.65176	23.2021	-1.41984	0.373753	0.0129405	0.0314453	RNU6-850P	snRNA	RNA, U6 small nuclear 850, pseudogene [Source:HGNC Symbol;Acc:HGNC:47813]
ENSG00000170442	135.174	362.042	-1.42065	0.373544	2.83132e-25	3.3827e-24	KRT86	protein_coding	keratin 86 [Source:HGNC Symbol;Acc:HGNC:6463]
ENSG00000130829	633.131	1696.33	-1.42148	0.373328	7.96906e-96	4.70802e-94	DUSP9	protein_coding	dual specificity phosphatase 9 [Source:HGNC Symbol;Acc:HGNC:3076]
ENSG00000066230	321.593	861.78	-1.4232	0.372884	1.83158e-50	4.63226e-49	SLC9A3	protein_coding	solute carrier family 9 member A3 [Source:HGNC Symbol;Acc:HGNC:11073]
ENSG00000107317	35.861	96.4203	-1.42565	0.372252	2.46826e-08	1.17733e-07	PTGDS	protein_coding	prostaglandin D2 synthase [Source:HGNC Symbol;Acc:HGNC:9592]
ENSG00000239335	10.7093	28.7373	-1.42582	0.372209	0.00203754	0.00576023	LLPH-DT	antisense	LLPH divergent transcript [Source:HGNC Symbol;Acc:HGNC:50493]
ENSG00000254535	67.5861	181.603	-1.42629	0.372085	7.446e-14	5.15223e-13	PABPC4L	protein_coding	poly(A) binding protein cytoplasmic 4 like [Source:HGNC Symbol;Acc:HGNC:31955]
ENSG00000249378	11.0198	29.6681	-1.42843	0.371536	0.00214529	0.0060436	LINC01060	lincRNA	long intergenic non-protein coding RNA 1060 [Source:HGNC Symbol;Acc:HGNC:49081]
ENSG00000204311	18.9539	51.0054	-1.42917	0.371344	4.48598e-05	0.000158094	PJVK	protein_coding	pejvakin [Source:HGNC Symbol;Acc:HGNC:29502]
ENSG00000069493	24.4234	65.8957	-1.42937	0.371293	5.0414e-06	1.97317e-05	CLEC2D	protein_coding	C-type lectin domain family 2 member D [Source:HGNC Symbol;Acc:HGNC:14351]
ENSG00000160781	186.396	502.524	-1.43115	0.370836	1.24825e-35	2.12372e-34	PAQR6	protein_coding	progestin and adipoQ receptor family member 6 [Source:HGNC Symbol;Acc:HGNC:30132]
ENSG00000273045	6.21489	16.7544	-1.43168	0.370698	0.0198387	0.0462841	C2orf15	protein_coding	chromosome 2 open reading frame 15 [Source:HGNC Symbol;Acc:HGNC:28436]
ENSG00000205913	10.3274	27.9254	-1.43253	0.37048	0.00304425	0.00835951	SRRM2-AS1	antisense	SRRM2 antisense RNA 1 [Source:HGNC Symbol;Acc:HGNC:44162]
ENSG00000181444	6.19846	16.7398	-1.43257	0.37047	0.0179743	0.0423604	ZNF467	protein_coding	zinc finger protein 467 [Source:HGNC Symbol;Acc:HGNC:23154]
ENSG00000153071	1799.71	4857.71	-1.43261	0.37046	1.81648e-208	3.3514e-206	DAB2	protein_coding	DAB2, clathrin adaptor protein [Source:HGNC Symbol;Acc:HGNC:2662]
ENSG00000168159	2551.87	6889.67	-1.43275	0.370425	7.88464e-211	1.46674e-208	RNF187	protein_coding	ring finger protein 187 [Source:HGNC Symbol;Acc:HGNC:27146]
ENSG00000233936	12.7156	34.4059	-1.43415	0.370065	0.00101979	0.00301241	AL390778.2	lincRNA	novel transcript
ENSG00000140323	16.5297	44.8777	-1.43547	0.369727	0.000264607	0.0008488	DISP2	protein_coding	dispatched RND transporter family member 2 [Source:HGNC Symbol;Acc:HGNC:19712]
ENSG00000251026	7.92783	21.4837	-1.43811	0.369051	0.0153628	0.0366917	LINC02163	lincRNA	long intergenic non-protein coding RNA 2163 [Source:HGNC Symbol;Acc:HGNC:53024]
ENSG00000136010	226.205	613.547	-1.4397	0.368643	1.29242e-41	2.62318e-40	ALDH1L2	protein_coding	aldehyde dehydrogenase 1 family member L2 [Source:HGNC Symbol;Acc:HGNC:26777]
ENSG00000112561	292.187	793.164	-1.43984	0.368608	5.76997e-51	1.4877e-49	TFEB	protein_coding	transcription factor EB [Source:HGNC Symbol;Acc:HGNC:11753]
ENSG00000105048	84.0431	228.305	-1.43994	0.368583	1.17421e-16	9.53473e-16	TNNT1	protein_coding	troponin T1, slow skeletal type [Source:HGNC Symbol;Acc:HGNC:11948]
ENSG00000226800	36.5129	99.0698	-1.43994	0.368582	6.68742e-08	3.08331e-07	CACTIN-AS1	antisense	CACTIN antisense RNA 1 [Source:HGNC Symbol;Acc:HGNC:31391]
ENSG00000163993	816.114	2219.42	-1.44246	0.36794	1.9205e-86	9.41799e-85	S100P	protein_coding	S100 calcium binding protein P [Source:HGNC Symbol;Acc:HGNC:10504]
ENSG00000220785	248.09	674.529	-1.44332	0.367721	1.87371e-47	4.40244e-46	MTMR9LP	transcribed_unprocessed_pseudogene	myotubularin related protein 9-like, pseudogene [Source:HGNC Symbol;Acc:HGNC:27920]
ENSG00000125968	2374.96	6462.52	-1.44392	0.367566	6.45299e-146	6.60229e-144	ID1	protein_coding	inhibitor of DNA binding 1, HLH protein [Source:HGNC Symbol;Acc:HGNC:5360]
ENSG00000205436	38.6273	105.085	-1.44552	0.367159	1.45597e-08	7.05694e-08	EXOC3L4	protein_coding	exocyst complex component 3 like 4 [Source:HGNC Symbol;Acc:HGNC:20120]
ENSG00000198753	79.4618	216.368	-1.44722	0.366727	2.86316e-16	2.2805e-15	PLXNB3	protein_coding	plexin B3 [Source:HGNC Symbol;Acc:HGNC:9105]
ENSG00000243902	17.8487	48.8959	-1.44966	0.366109	0.000230844	0.000746992	ELFN2	sense_overlapping	extracellular leucine rich repeat and fibronectin type III domain containing 2 [Source:NCBI gene;Acc:114794]
ENSG00000085117	289.767	792.551	-1.45093	0.365786	6.32387e-53	1.69055e-51	CD82	protein_coding	CD82 molecule [Source:HGNC Symbol;Acc:HGNC:6210]
ENSG00000181097	15.6221	42.5928	-1.45198	0.36552	0.000467156	0.00144877	BREA2	sense_intronic	breast cancer estrogen-induced apoptosis 2 [Source:NCBI gene;Acc:286076]
ENSG00000184939	153.203	419.085	-1.45248	0.365394	3.25999e-27	4.22447e-26	ZFP90	protein_coding	ZFP90 zinc finger protein [Source:HGNC Symbol;Acc:HGNC:23329]
ENSG00000184702	6.58853	18.0053	-1.4544	0.364906	0.019259	0.0450582	2020-09-05	protein_coding	septin 5 [Source:HGNC Symbol;Acc:HGNC:9164]
ENSG00000116885	38.6159	106.022	-1.45555	0.364617	7.75604e-09	3.83947e-08	OSCP1	protein_coding	organic solute carrier partner 1 [Source:HGNC Symbol;Acc:HGNC:29971]
ENSG00000063438	1761.3	4833.21	-1.45654	0.364367	7.83766e-194	1.26919e-191	AHRR	protein_coding	aryl-hydrocarbon receptor repressor [Source:HGNC Symbol;Acc:HGNC:346]
ENSG00000186352	31.756	87.1813	-1.45667	0.364334	8.42326e-08	3.85207e-07	ANKRD37	protein_coding	ankyrin repeat domain 37 [Source:HGNC Symbol;Acc:HGNC:29593]
ENSG00000133056	1164.43	3196.13	-1.45702	0.364246	4.38977e-153	4.86746e-151	PIK3C2B	protein_coding	phosphatidylinositol-4-phosphate 3-kinase catalytic subunit type 2 beta [Source:HGNC Symbol;Acc:HGNC:8972]
ENSG00000166682	9.27213	25.4932	-1.45769	0.364076	0.00472836	0.012536	TMPRSS5	protein_coding	transmembrane serine protease 5 [Source:HGNC Symbol;Acc:HGNC:14908]
ENSG00000170390	111.076	305.064	-1.45852	0.363866	3.38696e-23	3.67231e-22	DCLK2	protein_coding	doublecortin like kinase 2 [Source:HGNC Symbol;Acc:HGNC:19002]
ENSG00000099953	8.26798	22.7364	-1.45907	0.363727	0.00574773	0.0149654	MMP11	protein_coding	matrix metallopeptidase 11 [Source:HGNC Symbol;Acc:HGNC:7157]
ENSG00000085741	16.173	44.5352	-1.46024	0.363433	0.000314685	0.000998889	WNT11	protein_coding	Wnt family member 11 [Source:HGNC Symbol;Acc:HGNC:12776]
ENSG00000189423	36.9131	101.609	-1.46065	0.36333	4.39066e-09	2.21342e-08	USP32P3	transcribed_unprocessed_pseudogene	ubiquitin specific peptidase 32 pseudogene 3 [Source:HGNC Symbol;Acc:HGNC:43576]
ENSG00000186994	7.26261	19.9796	-1.46091	0.363265	0.0127192	0.0309629	KANK3	protein_coding	KN motif and ankyrin repeat domains 3 [Source:HGNC Symbol;Acc:HGNC:24796]
ENSG00000139625	123.198	339.588	-1.46206	0.362973	1.17461e-23	1.30307e-22	MAP3K12	protein_coding	mitogen-activated protein kinase kinase kinase 12 [Source:HGNC Symbol;Acc:HGNC:6851]
ENSG00000272288	10.3603	28.5797	-1.46342	0.362633	0.00320738	0.00877428	AL451165.2	antisense	uncharacterized LOC101929243 [Source:NCBI gene;Acc:101929243]
ENSG00000164089	17.2745	47.5649	-1.46395	0.3625	6.26067e-05	0.000216702	ETNPPL	protein_coding	ethanolamine-phosphate phospho-lyase [Source:HGNC Symbol;Acc:HGNC:14404]
ENSG00000259065	10.6329	29.4974	-1.46395	0.3625	0.00293876	0.0080965	AC005520.2	antisense	uncharacterized LOC100506476 [Source:NCBI gene;Acc:100506476]
ENSG00000167549	549.424	1517.36	-1.46581	0.362033	7.44311e-90	3.95134e-88	CORO6	protein_coding	coronin 6 [Source:HGNC Symbol;Acc:HGNC:21356]
ENSG00000169884	1946.61	5380.17	-1.46651	0.361858	3.56269e-241	7.93985e-239	WNT10B	protein_coding	Wnt family member 10B [Source:HGNC Symbol;Acc:HGNC:12775]
ENSG00000124225	857.616	2372.04	-1.46757	0.361591	6.0294e-117	4.69605e-115	PMEPA1	protein_coding	prostate transmembrane protein, androgen induced 1 [Source:HGNC Symbol;Acc:HGNC:14107]
ENSG00000168734	187.803	519.712	-1.46967	0.361065	6.18539e-33	9.68198e-32	PKIG	protein_coding	cAMP-dependent protein kinase inhibitor gamma [Source:HGNC Symbol;Acc:HGNC:9019]
ENSG00000105538	14.0922	39.0594	-1.46969	0.36106	0.00118558	0.00347115	RASIP1	protein_coding	Ras interacting protein 1 [Source:HGNC Symbol;Acc:HGNC:24716]
ENSG00000280798	188.731	523.237	-1.4705	0.360858	1.49811e-36	2.62013e-35	LINC00294	lincRNA	long intergenic non-protein coding RNA 294 [Source:HGNC Symbol;Acc:HGNC:27456]
ENSG00000188493	247.32	685.453	-1.47066	0.360816	1.74878e-50	4.42783e-49	C19orf54	protein_coding	chromosome 19 open reading frame 54 [Source:HGNC Symbol;Acc:HGNC:24758]
ENSG00000154240	28.0254	77.659	-1.47176	0.360542	1.67592e-06	6.8265e-06	CEP112	protein_coding	centrosomal protein 112 [Source:HGNC Symbol;Acc:HGNC:28514]
ENSG00000165072	44.6176	123.581	-1.47273	0.3603	5.65914e-10	3.05179e-09	MAMDC2	protein_coding	MAM domain containing 2 [Source:HGNC Symbol;Acc:HGNC:23673]
ENSG00000179477	49.7071	138.027	-1.47365	0.360071	6.8784e-12	4.22675e-11	ALOX12B	protein_coding	arachidonate 12-lipoxygenase, 12R type [Source:HGNC Symbol;Acc:HGNC:430]
ENSG00000142530	8.61576	23.9186	-1.47417	0.35994	0.00567509	0.0147968	FAM71E1	protein_coding	family with sequence similarity 71 member E1 [Source:HGNC Symbol;Acc:HGNC:25107]
ENSG00000285644	21.8408	60.6206	-1.47508	0.359714	2.22252e-05	8.13047e-05	AC108448.3	antisense	novel transcript, antisense to CARS
ENSG00000127561	233.787	650.98	-1.47685	0.359272	4.59206e-46	1.04937e-44	SYNGR3	protein_coding	synaptogyrin 3 [Source:HGNC Symbol;Acc:HGNC:11501]
ENSG00000175879	17.8992	49.8826	-1.47776	0.359047	4.44779e-05	0.000156872	HOXD8	protein_coding	homeobox D8 [Source:HGNC Symbol;Acc:HGNC:5139]
ENSG00000163328	21.0083	58.569	-1.47782	0.359031	1.74115e-05	6.44387e-05	GPR155	protein_coding	G protein-coupled receptor 155 [Source:HGNC Symbol;Acc:HGNC:22951]
ENSG00000114626	304.613	849.359	-1.47818	0.358942	6.3062e-54	1.71848e-52	ABTB1	protein_coding	ankyrin repeat and BTB domain containing 1 [Source:HGNC Symbol;Acc:HGNC:18275]
ENSG00000092295	59.6595	166.488	-1.47949	0.358615	6.35763e-14	4.42088e-13	TGM1	protein_coding	transglutaminase 1 [Source:HGNC Symbol;Acc:HGNC:11777]
ENSG00000260997	6.55696	18.2732	-1.48036	0.3584	0.015328	0.0366183	AC004847.1	sense_overlapping	novel transcript, overlapping MYO1G
ENSG00000144460	168.846	470.572	-1.48045	0.358378	1.44418e-26	1.8201e-25	NYAP2	protein_coding	neuronal tyrosine-phosphorylated phosphoinositide-3-kinase adaptor 2 [Source:HGNC Symbol;Acc:HGNC:29291]
ENSG00000225265	9.36876	26.0727	-1.48268	0.357825	0.00506852	0.0133545	TAF1A-AS1	antisense	TAF1A antisense RNA 1 [Source:HGNC Symbol;Acc:HGNC:40573]
ENSG00000116151	157.56	440.719	-1.48426	0.357431	6.12201e-33	9.58945e-32	MORN1	protein_coding	MORN repeat containing 1 [Source:HGNC Symbol;Acc:HGNC:25852]
ENSG00000127588	6.92682	19.3743	-1.48539	0.357151	0.0146662	0.0351754	GNG13	protein_coding	G protein subunit gamma 13 [Source:HGNC Symbol;Acc:HGNC:14131]
ENSG00000233198	235.867	661.782	-1.48749	0.356633	3.53584e-42	7.33531e-41	RNF224	protein_coding	ring finger protein 224 [Source:HGNC Symbol;Acc:HGNC:41912]
ENSG00000118508	349.725	981.02	-1.48772	0.356576	1.1165e-66	3.9891e-65	RAB32	protein_coding	RAB32, member RAS oncogene family [Source:HGNC Symbol;Acc:HGNC:9772]
ENSG00000269190	94.2212	264.201	-1.48776	0.356567	3.93282e-18	3.43782e-17	FBXO17	protein_coding	F-box protein 17 [Source:HGNC Symbol;Acc:HGNC:18754]
ENSG00000172164	66.2216	186.138	-1.48944	0.35615	2.96108e-15	2.22764e-14	SNTB1	protein_coding	syntrophin beta 1 [Source:HGNC Symbol;Acc:HGNC:11168]
ENSG00000204060	80.991	227.943	-1.49189	0.355547	1.48139e-18	1.32215e-17	FOXO6	protein_coding	forkhead box O6 [Source:HGNC Symbol;Acc:HGNC:24814]
ENSG00000005961	74.4896	209.493	-1.492	0.355519	1.55763e-17	1.32305e-16	ITGA2B	protein_coding	integrin subunit alpha 2b [Source:HGNC Symbol;Acc:HGNC:6138]
ENSG00000095370	8.98562	25.2393	-1.49234	0.355435	0.00333559	0.00908748	SH2D3C	protein_coding	SH2 domain containing 3C [Source:HGNC Symbol;Acc:HGNC:16884]
ENSG00000163357	49.6395	139.95	-1.49368	0.355105	3.84554e-12	2.39976e-11	DCST1	protein_coding	DC-STAMP domain containing 1 [Source:HGNC Symbol;Acc:HGNC:26539]
ENSG00000158186	282.41	796.015	-1.49495	0.354793	5.23084e-58	1.55331e-56	MRAS	protein_coding	muscle RAS oncogene homolog [Source:HGNC Symbol;Acc:HGNC:7227]
ENSG00000165698	39.2445	110.734	-1.49499	0.354784	1.13369e-09	5.9888e-09	SPACA9	protein_coding	sperm acrosome associated 9 [Source:HGNC Symbol;Acc:HGNC:1367]
ENSG00000258708	6.58161	18.5865	-1.49638	0.354442	0.0146415	0.0351274	SLC25A21-AS1	antisense	SLC25A21 antisense RNA 1 [Source:HGNC Symbol;Acc:HGNC:44298]
ENSG00000225806	10.7364	30.2879	-1.49646	0.354422	0.00176001	0.00502297	AL121917.1	antisense	uncharacterized LOC101927932 [Source:NCBI gene;Acc:101927932]
ENSG00000100156	29.2289	82.7095	-1.49784	0.354082	2.14237e-07	9.46843e-07	SLC16A8	protein_coding	solute carrier family 16 member 8 [Source:HGNC Symbol;Acc:HGNC:16270]
ENSG00000275874	116.218	328.703	-1.49937	0.353709	2.65432e-26	3.29906e-25	PICSAR	lincRNA	P38 inhibited cutaneous squamous cell carcinoma associated lincRNA [Source:HGNC Symbol;Acc:HGNC:19725]
ENSG00000124839	32.733	92.5909	-1.50064	0.353397	3.50569e-07	1.52247e-06	RAB17	protein_coding	RAB17, member RAS oncogene family [Source:HGNC Symbol;Acc:HGNC:16523]
ENSG00000062524	10.0485	28.3646	-1.5017	0.353137	0.00187618	0.00533083	LTK	protein_coding	leukocyte receptor tyrosine kinase [Source:HGNC Symbol;Acc:HGNC:6721]
ENSG00000120885	5987.74	16958.9	-1.50187	0.353095	0	0	CLU	protein_coding	clusterin [Source:HGNC Symbol;Acc:HGNC:2095]
ENSG00000143515	564.015	1597.75	-1.50249	0.352943	2.44633e-106	1.64863e-104	ATP8B2	protein_coding	ATPase phospholipid transporting 8B2 [Source:HGNC Symbol;Acc:HGNC:13534]
ENSG00000174099	103.925	295.126	-1.50682	0.351885	2.15835e-23	2.35951e-22	MSRB3	protein_coding	methionine sulfoxide reductase B3 [Source:HGNC Symbol;Acc:HGNC:27375]
ENSG00000120913	218.382	621.028	-1.50771	0.35167	1.33239e-39	2.54807e-38	PDLIM2	protein_coding	PDZ and LIM domain 2 [Source:HGNC Symbol;Acc:HGNC:13992]
ENSG00000171914	83.732	238.139	-1.50817	0.351558	3.73617e-19	3.42556e-18	TLN2	protein_coding	talin 2 [Source:HGNC Symbol;Acc:HGNC:15447]
ENSG00000116661	564.295	1606.94	-1.50918	0.351312	4.23806e-95	2.48423e-93	FBXO2	protein_coding	F-box protein 2 [Source:HGNC Symbol;Acc:HGNC:13581]
ENSG00000262454	170.939	487.065	-1.51102	0.350863	1.93884e-35	3.27637e-34	MIR193BHG	lincRNA	MIR193B host gene [Source:HGNC Symbol;Acc:HGNC:51945]
ENSG00000092621	4396.17	12532.5	-1.51114	0.350833	4.5691e-258	1.10587e-255	PHGDH	protein_coding	phosphoglycerate dehydrogenase [Source:HGNC Symbol;Acc:HGNC:8923]
ENSG00000204362	46.562	132.883	-1.51194	0.350638	1.46588e-11	8.78007e-11	AL590644.1	lincRNA	novel transcript
ENSG00000257829	20.362	58.1693	-1.51311	0.350354	1.31947e-05	4.96407e-05	AC121757.1	antisense	novel transcript, antisense to KRT86
ENSG00000119227	47.486	135.684	-1.51375	0.350199	3.19744e-11	1.86696e-10	PIGZ	protein_coding	phosphatidylinositol glycan anchor biosynthesis class Z [Source:HGNC Symbol;Acc:HGNC:30596]
ENSG00000091622	525.96	1502.75	-1.51449	0.350021	5.57078e-91	3.05092e-89	PITPNM3	protein_coding	PITPNM family member 3 [Source:HGNC Symbol;Acc:HGNC:21043]
ENSG00000185101	101.191	289.77	-1.51697	0.349419	5.90233e-21	5.81425e-20	ANO9	protein_coding	anoctamin 9 [Source:HGNC Symbol;Acc:HGNC:20679]
ENSG00000101460	49.757	142.457	-1.51701	0.349408	7.32076e-12	4.48633e-11	MAP1LC3A	protein_coding	microtubule associated protein 1 light chain 3 alpha [Source:HGNC Symbol;Acc:HGNC:6838]
ENSG00000156510	74.3424	213.097	-1.51745	0.349303	3.83891e-16	3.033e-15	HKDC1	protein_coding	hexokinase domain containing 1 [Source:HGNC Symbol;Acc:HGNC:23302]
ENSG00000285331	10.068	28.7287	-1.51781	0.349215	0.00233334	0.00653818	AC090517.5	processed_transcript	uncharacterized LOC145783 [Source:NCBI gene;Acc:145783]
ENSG00000244198	10.9907	31.6301	-1.51867	0.349009	0.00125341	0.00365643	AC004889.1	antisense	novel transcript, antisense to ARHGEF35, OR2A42, OR2A7 and CTAGE8
ENSG00000223658	8.26105	23.7205	-1.52019	0.348641	0.00366908	0.00991488	C1GALT1C1L	protein_coding	C1GALT1 specific chaperone 1 like [Source:HGNC Symbol;Acc:HGNC:51617]
ENSG00000272473	24.6033	70.3712	-1.52094	0.348458	6.5417e-06	2.52915e-05	AC006273.1	lincRNA	novel transcript
ENSG00000119938	144.48	414.531	-1.52098	0.348449	7.53797e-32	1.14104e-30	PPP1R3C	protein_coding	protein phosphatase 1 regulatory subunit 3C [Source:HGNC Symbol;Acc:HGNC:9293]
ENSG00000260179	7.90948	22.7493	-1.52231	0.348128	0.00503064	0.013264	AL162741.1	lincRNA	novel transcript
ENSG00000004777	92.1509	265.133	-1.52454	0.347589	6.06694e-22	6.2442e-21	ARHGAP33	protein_coding	Rho GTPase activating protein 33 [Source:HGNC Symbol;Acc:HGNC:23085]
ENSG00000085644	244.537	704.361	-1.52607	0.347222	3.49946e-49	8.60868e-48	ZNF213	protein_coding	zinc finger protein 213 [Source:HGNC Symbol;Acc:HGNC:13005]
ENSG00000274386	6.89397	19.8565	-1.52681	0.347044	0.0133322	0.0323099	TMEM269	protein_coding	transmembrane protein 269 [Source:HGNC Symbol;Acc:HGNC:52381]
ENSG00000221994	11.3814	32.7701	-1.52701	0.346995	0.000552053	0.00169571	ZNF630	protein_coding	zinc finger protein 630 [Source:HGNC Symbol;Acc:HGNC:28855]
ENSG00000213722	287.808	829.751	-1.5276	0.346854	3.4716e-59	1.05455e-57	DDAH2	protein_coding	dimethylarginine dimethylaminohydrolase 2 [Source:HGNC Symbol;Acc:HGNC:2716]
ENSG00000188290	715.664	2064.56	-1.52833	0.346679	2.23176e-91	1.23124e-89	HES4	protein_coding	hes family bHLH transcription factor 4 [Source:HGNC Symbol;Acc:HGNC:24149]
ENSG00000215386	16.5442	47.7397	-1.52845	0.34665	4.89851e-05	0.000171906	MIR99AHG	lincRNA	mir-99a-let-7c cluster host gene [Source:HGNC Symbol;Acc:HGNC:1274]
ENSG00000105227	82.4287	237.79	-1.52846	0.346648	1.17094e-19	1.09318e-18	PRX	protein_coding	periaxin [Source:HGNC Symbol;Acc:HGNC:13797]
ENSG00000163393	49.3158	142.129	-1.52863	0.346605	9.06466e-11	5.13946e-10	SLC22A15	protein_coding	solute carrier family 22 member 15 [Source:HGNC Symbol;Acc:HGNC:20301]
ENSG00000250602	13.1689	37.904	-1.52895	0.346529	0.000393789	0.00123401	AC093535.1	antisense	novel transcript, antisense to GRAMD3
ENSG00000066735	4275.98	12350.4	-1.5303	0.346205	0	0	KIF26A	protein_coding	kinesin family member 26A [Source:HGNC Symbol;Acc:HGNC:20226]
ENSG00000182871	696.826	2014.36	-1.531	0.346039	8.93663e-128	7.70708e-126	COL18A1	protein_coding	collagen type XVIII alpha 1 chain [Source:HGNC Symbol;Acc:HGNC:2195]
ENSG00000229261	8.63026	25.0153	-1.53137	0.345948	0.00387338	0.0104202	AL596223.1	antisense	uncharacterized LOC101928994 [Source:NCBI gene;Acc:101928994]
ENSG00000171160	113.05	327.233	-1.53292	0.345577	8.69519e-27	1.10514e-25	MORN4	protein_coding	MORN repeat containing 4 [Source:HGNC Symbol;Acc:HGNC:24001]
ENSG00000267288	39.9792	115.734	-1.53296	0.345568	2.53631e-10	1.39994e-09	AC138150.2	antisense	uncharacterized LOC105371795 [Source:NCBI gene;Acc:105371795]
ENSG00000162520	142.234	411.826	-1.53298	0.345562	9.28375e-28	1.22418e-26	SYNC	protein_coding	syncoilin, intermediate filament protein [Source:HGNC Symbol;Acc:HGNC:28897]
ENSG00000197444	6.56518	19.017	-1.53492	0.345098	0.00838044	0.0211641	OGDHL	protein_coding	oxoglutarate dehydrogenase like [Source:HGNC Symbol;Acc:HGNC:25590]
ENSG00000272398	437.695	1270.13	-1.53733	0.344523	1.32062e-86	6.49033e-85	CD24	protein_coding	CD24 molecule [Source:HGNC Symbol;Acc:HGNC:1645]
ENSG00000231806	28.3201	82.2645	-1.54052	0.343761	1.28407e-07	5.79686e-07	PCAT7	antisense	prostate cancer associated transcript 7 [Source:HGNC Symbol;Acc:HGNC:48824]
ENSG00000020577	400.442	1165.48	-1.54131	0.343573	1.3788e-74	5.68413e-73	SAMD4A	protein_coding	sterile alpha motif domain containing 4A [Source:HGNC Symbol;Acc:HGNC:23023]
ENSG00000171956	11.4048	33.1533	-1.54149	0.343529	0.000797621	0.00239638	FOXB1	protein_coding	forkhead box B1 [Source:HGNC Symbol;Acc:HGNC:3799]
ENSG00000240970	9.31255	27.0929	-1.54201	0.343407	0.0018847	0.0053537	RPL23AP64	processed_pseudogene	ribosomal protein L23a pseudogene 64 [Source:HGNC Symbol;Acc:HGNC:36552]
ENSG00000188549	428.493	1247.37	-1.54202	0.343403	3.44807e-90	1.83481e-88	CCDC9B	protein_coding	coiled-coil domain containing 9B [Source:HGNC Symbol;Acc:HGNC:33488]
ENSG00000165949	12.1104	35.2772	-1.54311	0.343145	0.000363559	0.00114373	IFI27	protein_coding	interferon alpha inducible protein 27 [Source:HGNC Symbol;Acc:HGNC:5397]
ENSG00000230373	10.6853	31.1937	-1.5465	0.34234	0.000642322	0.00195485	GOLGA6L5P	transcribed_unprocessed_pseudogene	golgin A6 family-like 5, pseudogene [Source:HGNC Symbol;Acc:HGNC:30472]
ENSG00000229808	5.92017	17.2529	-1.5465	0.342339	0.0193067	0.04516	AL391825.1	transcribed_processed_pseudogene	proteasome (prosome, macropain) activator subunit 3 (PA28 gamma; Ki) pseudogene
ENSG00000268751	5.54146	16.1603	-1.54651	0.342338	0.0155816	0.0371807	SCGB1B2P	lincRNA	secretoglobin family 1B member 2, pseudogene [Source:HGNC Symbol;Acc:HGNC:20741]
ENSG00000164736	51.0855	149.101	-1.54684	0.342258	2.241e-12	1.41932e-11	SOX17	protein_coding	SRY-box 17 [Source:HGNC Symbol;Acc:HGNC:18122]
ENSG00000076770	506.334	1479.45	-1.5477	0.342056	2.07089e-84	9.93895e-83	MBNL3	protein_coding	muscleblind like splicing regulator 3 [Source:HGNC Symbol;Acc:HGNC:20564]
ENSG00000261040	413.941	1211.82	-1.54889	0.341773	2.8265e-79	1.25735e-77	WFDC21P	transcribed_unitary_pseudogene	WAP four-disulfide core domain 21, pseudogene [Source:HGNC Symbol;Acc:HGNC:50357]
ENSG00000228109	45.5358	133.19	-1.5492	0.341699	7.49755e-12	4.58967e-11	MELTF-AS1	antisense	MELTF antisense RNA 1 [Source:HGNC Symbol;Acc:HGNC:40373]
ENSG00000236682	38.2404	112.154	-1.54993	0.341526	5.5485e-10	2.99499e-09	AC068282.1	lincRNA	novel transcript
ENSG00000205704	6.21111	18.1415	-1.55049	0.341394	0.0114132	0.0280654	LINC00634	transcribed_unitary_pseudogene	long intergenic non-protein coding RNA 634 [Source:HGNC Symbol;Acc:HGNC:27930]
ENSG00000235944	43.1071	126.624	-1.55419	0.34052	1.63989e-09	8.52478e-09	ZNF815P	transcribed_unprocessed_pseudogene	zinc finger protein 815, pseudogene [Source:HGNC Symbol;Acc:HGNC:22029]
ENSG00000260874	11.0678	32.5332	-1.55461	0.340422	0.000601494	0.00183755	AC106820.5	lincRNA	uncharacterized LOC105371050 [Source:NCBI gene;Acc:105371050]
ENSG00000149596	306.352	900.326	-1.55497	0.340335	4.9854e-68	1.82169e-66	JPH2	protein_coding	junctophilin 2 [Source:HGNC Symbol;Acc:HGNC:14202]
ENSG00000135063	18.6327	54.7694	-1.55544	0.340225	1.06227e-05	4.03148e-05	FAM189A2	protein_coding	family with sequence similarity 189 member A2 [Source:HGNC Symbol;Acc:HGNC:24820]
ENSG00000204681	193.649	568.811	-1.55582	0.340136	2.10939e-38	3.89182e-37	GABBR1	protein_coding	gamma-aminobutyric acid type B receptor subunit 1 [Source:HGNC Symbol;Acc:HGNC:4070]
ENSG00000230006	39.5961	116.371	-1.55664	0.339941	7.82755e-10	4.19202e-09	ANKRD36BP2	transcribed_unprocessed_pseudogene	ankyrin repeat domain 36B pseudogene 2 [Source:HGNC Symbol;Acc:HGNC:33607]
ENSG00000182240	3867.96	11379.2	-1.5567	0.339928	0	0	BACE2	protein_coding	beta-secretase 2 [Source:HGNC Symbol;Acc:HGNC:934]
ENSG00000140450	208.885	616.117	-1.56035	0.339069	5.45923e-48	1.3031e-46	ARRDC4	protein_coding	arrestin domain containing 4 [Source:HGNC Symbol;Acc:HGNC:28087]
ENSG00000225511	27.2522	80.3815	-1.56036	0.339066	1.05552e-07	4.79393e-07	LINC00475	transcribed_unprocessed_pseudogene	long intergenic non-protein coding RNA 475 [Source:HGNC Symbol;Acc:HGNC:23569]
ENSG00000276075	66.2898	195.323	-1.56053	0.339028	4.5385e-17	3.77103e-16	AC027682.6	antisense	uncharacterized LOC100505942 [Source:NCBI gene;Acc:100505942]
ENSG00000122367	19.6172	57.9541	-1.56073	0.338981	6.00888e-06	2.33076e-05	LDB3	protein_coding	LIM domain binding 3 [Source:HGNC Symbol;Acc:HGNC:15710]
ENSG00000244649	10.6815	31.5174	-1.56152	0.338795	0.000585775	0.00179513	LINC02086	lincRNA	long intergenic non-protein coding RNA 2086 [Source:HGNC Symbol;Acc:HGNC:52936]
ENSG00000231305	18.6194	55.0647	-1.56183	0.338722	7.43464e-06	2.85964e-05	AC112484.1	antisense	intraflagellar transport 122 homolog (Chlamydomonas) pseudogene [Source:NCBI gene;Acc:653712]
ENSG00000198910	3445.6	10176.2	-1.56231	0.338608	0	0	L1CAM	protein_coding	L1 cell adhesion molecule [Source:HGNC Symbol;Acc:HGNC:6470]
ENSG00000138311	11.6761	34.5996	-1.56271	0.338515	0.000431899	0.00134555	ZNF365	protein_coding	zinc finger protein 365 [Source:HGNC Symbol;Acc:HGNC:18194]
ENSG00000065361	44.8226	132.454	-1.56308	0.338428	1.96625e-12	1.24953e-11	ERBB3	protein_coding	erb-b2 receptor tyrosine kinase 3 [Source:HGNC Symbol;Acc:HGNC:3431]
ENSG00000181322	5.17539	15.3269	-1.56327	0.338383	0.0186472	0.0437675	NME9	protein_coding	NME/NM23 family member 9 [Source:HGNC Symbol;Acc:HGNC:21343]
ENSG00000203875	293.836	869.587	-1.56445	0.338106	6.31694e-60	1.96936e-58	SNHG5	processed_transcript	small nucleolar RNA host gene 5 [Source:HGNC Symbol;Acc:HGNC:21026]
ENSG00000140092	21.0594	62.2591	-1.5648	0.338026	1.52935e-06	6.26348e-06	FBLN5	protein_coding	fibulin 5 [Source:HGNC Symbol;Acc:HGNC:3602]
ENSG00000206538	186.499	551.412	-1.56506	0.337963	1.12963e-36	1.98183e-35	VGLL3	protein_coding	vestigial like family member 3 [Source:HGNC Symbol;Acc:HGNC:24327]
ENSG00000161265	26.2941	77.6705	-1.56758	0.337373	6.11736e-07	2.59167e-06	U2AF1L4	protein_coding	U2 small nuclear RNA auxiliary factor 1 like 4 [Source:HGNC Symbol;Acc:HGNC:23020]
ENSG00000187123	42.5013	126.158	-1.56937	0.336956	2.78568e-11	1.63459e-10	LYPD6	protein_coding	LY6/PLAUR domain containing 6 [Source:HGNC Symbol;Acc:HGNC:28751]
ENSG00000231527	9.65713	28.7519	-1.57062	0.336664	0.00149132	0.00430251	CR769775.1	processed_transcript	novel transcript
ENSG00000221883	20.4081	60.6421	-1.57193	0.336357	2.92222e-06	1.16852e-05	ARIH2OS	protein_coding	ariadne RBR E3 ubiquitin protein ligase 2 opposite strand [Source:HGNC Symbol;Acc:HGNC:34425]
ENSG00000160111	79.4043	236.114	-1.57217	0.336303	3.18877e-18	2.80047e-17	CPAMD8	protein_coding	C3 and PZP like, alpha-2-macroglobulin domain containing 8 [Source:HGNC Symbol;Acc:HGNC:23228]
ENSG00000197119	898.139	2671.25	-1.57255	0.336213	2.28682e-161	2.78238e-159	SLC25A29	protein_coding	solute carrier family 25 member 29 [Source:HGNC Symbol;Acc:HGNC:20116]
ENSG00000126231	8.29704	24.6702	-1.57371	0.335943	0.00410806	0.0110068	PROZ	protein_coding	protein Z, vitamin K dependent plasma glycoprotein [Source:HGNC Symbol;Acc:HGNC:9460]
ENSG00000176490	226.954	677.412	-1.57733	0.335102	2.37083e-54	6.53984e-53	DIRAS1	protein_coding	DIRAS family GTPase 1 [Source:HGNC Symbol;Acc:HGNC:19127]
ENSG00000182809	1734.47	5180.28	-1.57822	0.334896	1.57506e-204	2.81373e-202	CRIP2	protein_coding	cysteine rich protein 2 [Source:HGNC Symbol;Acc:HGNC:2361]
ENSG00000275074	147.98	442.492	-1.58026	0.334421	1.92995e-37	3.46421e-36	NUDT18	protein_coding	nudix hydrolase 18 [Source:HGNC Symbol;Acc:HGNC:26194]
ENSG00000182010	64.8975	194.479	-1.5851	0.333301	6.51662e-17	5.37102e-16	RTKN2	protein_coding	rhotekin 2 [Source:HGNC Symbol;Acc:HGNC:19364]
ENSG00000250802	17.2492	51.9034	-1.58925	0.332344	2.12641e-05	7.79026e-05	ZBED3-AS1	antisense	ZBED3 antisense RNA 1 [Source:HGNC Symbol;Acc:HGNC:44188]
ENSG00000103145	323.197	973.835	-1.59047	0.332063	6.74906e-66	2.36627e-64	HCFC1R1	protein_coding	host cell factor C1 regulator 1 [Source:HGNC Symbol;Acc:HGNC:21198]
ENSG00000268621	277.175	835.72	-1.59173	0.331773	1.23131e-58	3.71024e-57	IGFL2-AS1	lincRNA	IGFL2 antisense RNA 1 [Source:HGNC Symbol;Acc:HGNC:52559]
ENSG00000105136	76.2467	229.901	-1.59344	0.331381	3.22234e-20	3.0904e-19	ZNF419	protein_coding	zinc finger protein 419 [Source:HGNC Symbol;Acc:HGNC:20648]
ENSG00000198353	65.4566	197.997	-1.5944	0.33116	4.43962e-17	3.69296e-16	HOXC4	protein_coding	homeobox C4 [Source:HGNC Symbol;Acc:HGNC:5126]
ENSG00000129521	53.131	160.254	-1.59449	0.331138	1.21825e-14	8.84569e-14	EGLN3	protein_coding	egl-9 family hypoxia inducible factor 3 [Source:HGNC Symbol;Acc:HGNC:14661]
ENSG00000248538	6.17068	18.7036	-1.59456	0.331122	0.00935256	0.0234038	AC022784.1	lincRNA	uncharacterized LOC101929128 [Source:NCBI gene;Acc:101929128]
ENSG00000283199	14.1275	42.7031	-1.59508	0.331003	9.18811e-05	0.000312174	C13orf46	protein_coding	chromosome 13 open reading frame 46 [Source:HGNC Symbol;Acc:HGNC:53786]
ENSG00000107829	209.27	633.874	-1.59707	0.330549	5.38483e-43	1.14238e-41	FBXW4	protein_coding	F-box and WD repeat domain containing 4 [Source:HGNC Symbol;Acc:HGNC:10847]
ENSG00000215105	25.8283	78.175	-1.59909	0.330086	8.60622e-08	3.93335e-07	TTC3P1	processed_pseudogene	tetratricopeptide repeat domain 3 pseudogene 1 [Source:HGNC Symbol;Acc:HGNC:23318]
ENSG00000169740	9.6622	29.3253	-1.59926	0.330045	0.000835822	0.00250313	ZNF32	protein_coding	zinc finger protein 32 [Source:HGNC Symbol;Acc:HGNC:13095]
ENSG00000120738	335.717	1018.01	-1.60088	0.329676	2.55604e-79	1.13929e-77	EGR1	protein_coding	early growth response 1 [Source:HGNC Symbol;Acc:HGNC:3238]
ENSG00000108515	963.624	2923.78	-1.60106	0.329635	9.08144e-141	8.92638e-139	ENO3	protein_coding	enolase 3 [Source:HGNC Symbol;Acc:HGNC:3354]
ENSG00000176148	387.531	1176.44	-1.60215	0.329386	3.40212e-90	1.81465e-88	TCP11L1	protein_coding	t-complex 11 like 1 [Source:HGNC Symbol;Acc:HGNC:25655]
ENSG00000138080	7.89369	24.0338	-1.6026	0.329283	0.00278883	0.00771744	EMILIN1	protein_coding	elastin microfibril interfacer 1 [Source:HGNC Symbol;Acc:HGNC:19880]
ENSG00000240771	7.59204	23.0601	-1.60368	0.329036	0.00251469	0.00700622	ARHGEF25	protein_coding	Rho guanine nucleotide exchange factor 25 [Source:HGNC Symbol;Acc:HGNC:30275]
ENSG00000227953	6.21489	18.8509	-1.60401	0.328961	0.00677264	0.0174044	LINC01341	processed_transcript	long intergenic non-protein coding RNA 1341 [Source:HGNC Symbol;Acc:HGNC:49457]
ENSG00000225518	21.0985	63.9786	-1.60479	0.328785	4.55888e-06	1.79116e-05	LINC01703	lincRNA	long intergenic non-protein coding RNA 1703 [Source:HGNC Symbol;Acc:HGNC:52491]
ENSG00000248019	8.23198	25.1754	-1.6061	0.328486	0.00248518	0.00693343	FAM13A-AS1	antisense	FAM13A antisense RNA 1 [Source:HGNC Symbol;Acc:HGNC:19370]
ENSG00000135362	591.926	1805.83	-1.60956	0.327698	8.13227e-128	7.04036e-126	PRR5L	protein_coding	proline rich 5 like [Source:HGNC Symbol;Acc:HGNC:25878]
ENSG00000137218	56.56	172.925	-1.60968	0.327671	5.28974e-14	3.70002e-13	FRS3	protein_coding	fibroblast growth factor receptor substrate 3 [Source:HGNC Symbol;Acc:HGNC:16970]
ENSG00000061455	5.14317	15.6921	-1.61361	0.32678	0.0204037	0.047445	PRDM6	protein_coding	PR/SET domain 6 [Source:HGNC Symbol;Acc:HGNC:9350]
ENSG00000260025	70.7033	216.51	-1.61562	0.326324	2.3369e-18	2.06442e-17	AC009414.2	lincRNA	novel transcript
ENSG00000214279	47.5693	145.761	-1.61584	0.326275	9.70659e-13	6.29641e-12	SCART1	protein_coding	scavenger receptor family member expressed on T cells 1 [Source:HGNC Symbol;Acc:HGNC:32411]
ENSG00000267296	12.4298	38.1209	-1.61599	0.326241	0.000128977	0.000429712	CEBPA-DT	antisense	CEBPA divergent transcript [Source:HGNC Symbol;Acc:HGNC:25710]
ENSG00000160207	30.613	93.8601	-1.61676	0.326067	1.02306e-08	5.01699e-08	HSF2BP	protein_coding	heat shock transcription factor 2 binding protein [Source:HGNC Symbol;Acc:HGNC:5226]
ENSG00000119280	621.397	1906.28	-1.61739	0.325925	1.92971e-126	1.63292e-124	C1orf198	protein_coding	chromosome 1 open reading frame 198 [Source:HGNC Symbol;Acc:HGNC:25900]
ENSG00000228463	4.47038	13.7849	-1.61754	0.32589	0.0213724	0.0495234	AP006222.1	transcribed_processed_pseudogene	ribosomal protein L23a (RPL23A) pseudogene
ENSG00000130649	15.8771	48.8597	-1.61893	0.325577	2.05047e-05	7.52798e-05	CYP2E1	protein_coding	cytochrome P450 family 2 subfamily E member 1 [Source:HGNC Symbol;Acc:HGNC:2631]
ENSG00000258701	10.6771	32.7977	-1.61901	0.325559	0.000301383	0.000959658	LINC00638	lincRNA	long intergenic non-protein coding RNA 638 [Source:HGNC Symbol;Acc:HGNC:28325]
ENSG00000167680	43.9126	135.013	-1.62075	0.325167	6.17963e-12	3.81088e-11	SEMA6B	protein_coding	semaphorin 6B [Source:HGNC Symbol;Acc:HGNC:10739]
ENSG00000232040	27.9471	86.1181	-1.62346	0.324555	4.40839e-09	2.22137e-08	ZBED9	protein_coding	zinc finger BED-type containing 9 [Source:HGNC Symbol;Acc:HGNC:13851]
ENSG00000160200	253.569	782.214	-1.62509	0.32419	2.4915e-06	1.00234e-05	CBS	protein_coding	cystathionine-beta-synthase [Source:HGNC Symbol;Acc:HGNC:1550]
ENSG00000144230	39.9078	123.363	-1.62545	0.324109	2.43364e-11	1.43475e-10	GPR17	protein_coding	G protein-coupled receptor 17 [Source:HGNC Symbol;Acc:HGNC:4471]
ENSG00000259736	6.22818	19.1728	-1.62549	0.324099	0.0184382	0.0433265	CRTC3-AS1	antisense	CRTC3 antisense RNA 1 [Source:HGNC Symbol;Acc:HGNC:51433]
ENSG00000047648	10.6177	32.8657	-1.62575	0.324042	0.00116956	0.00342603	ARHGAP6	protein_coding	Rho GTPase activating protein 6 [Source:HGNC Symbol;Acc:HGNC:676]
ENSG00000166924	42.88	132.178	-1.62596	0.323995	1.27157e-11	7.66312e-11	NYAP1	protein_coding	neuronal tyrosine phosphorylated phosphoinositide-3-kinase adaptor 1 [Source:HGNC Symbol;Acc:HGNC:22009]
ENSG00000230699	56.1851	173.461	-1.6262	0.32394	1.93395e-16	1.55192e-15	AL645608.2	lincRNA	novel transcript
ENSG00000113248	7.90948	24.3938	-1.62638	0.323901	0.00284592	0.00786493	PCDHB15	protein_coding	protocadherin beta 15 [Source:HGNC Symbol;Acc:HGNC:8686]
ENSG00000185522	38.9391	120.223	-1.62646	0.323881	2.01765e-11	1.19577e-10	LMNTD2	protein_coding	lamin tail domain containing 2 [Source:HGNC Symbol;Acc:HGNC:28561]
ENSG00000188747	235.741	728.263	-1.62737	0.323679	6.07009e-58	1.78837e-56	NOXA1	protein_coding	NADPH oxidase activator 1 [Source:HGNC Symbol;Acc:HGNC:10668]
ENSG00000116652	6.19468	19.221	-1.62756	0.323635	0.00694755	0.0178214	DLEU2L	sense_intronic	deleted in lymphocytic leukemia 2-like [Source:HGNC Symbol;Acc:HGNC:13225]
ENSG00000215256	28.3447	87.5862	-1.63053	0.322969	8.97772e-09	4.41994e-08	DHRS4-AS1	antisense	DHRS4 antisense RNA 1 [Source:HGNC Symbol;Acc:HGNC:23175]
ENSG00000231160	9.33969	28.895	-1.63395	0.322205	0.00086471	0.00258243	KLF3-AS1	processed_transcript	KLF3 antisense RNA 1 [Source:HGNC Symbol;Acc:HGNC:25796]
ENSG00000198003	35.8825	111.657	-1.63525	0.321915	2.99564e-10	1.6434e-09	CCDC151	protein_coding	coiled-coil domain containing 151 [Source:HGNC Symbol;Acc:HGNC:28303]
ENSG00000273301	226.101	701.993	-1.63542	0.321877	7.81779e-51	2.0088e-49	AC016717.2	lincRNA	novel transcript
ENSG00000236397	23.7588	74.0755	-1.63625	0.321691	2.13201e-07	9.42632e-07	DDX11L2	unprocessed_pseudogene	DEAD/H-box helicase 11 like 2 [Source:HGNC Symbol;Acc:HGNC:37103]
ENSG00000004139	41.3854	129.049	-1.63977	0.320908	1.68316e-12	1.07448e-11	SARM1	protein_coding	sterile alpha and TIR motif containing 1 [Source:HGNC Symbol;Acc:HGNC:17074]
ENSG00000267231	9.69062	30.1984	-1.64064	0.320714	0.000641195	0.00195213	AC005786.2	lincRNA	novel transcript
ENSG00000139899	15.1917	47.5304	-1.64334	0.320114	1.66504e-05	6.17538e-05	CBLN3	protein_coding	cerebellin 3 precursor [Source:HGNC Symbol;Acc:HGNC:20146]
ENSG00000281207	46.533	145.276	-1.64383	0.320007	3.6727e-13	2.4451e-12	SLFNL1-AS1	antisense	SLFNL1 antisense RNA 1 [Source:HGNC Symbol;Acc:HGNC:44126]
ENSG00000104419	4424.07	13843.7	-1.64571	0.319588	0	0	NDRG1	protein_coding	N-myc downstream regulated 1 [Source:HGNC Symbol;Acc:HGNC:7679]
ENSG00000260442	56.9943	178.4	-1.64664	0.319382	1.58993e-16	1.28179e-15	ATP2A1-AS1	antisense	ATP2A1 antisense RNA 1 [Source:HGNC Symbol;Acc:HGNC:51370]
ENSG00000054793	808.923	2533.65	-1.64765	0.31916	2.35916e-137	2.23119e-135	ATP9A	protein_coding	ATPase phospholipid transporting 9A (putative) [Source:HGNC Symbol;Acc:HGNC:13540]
ENSG00000263264	17.6387	55.2593	-1.64807	0.319067	1.74283e-05	6.44902e-05	AC119396.1	protein_coding	novel protein
ENSG00000227082	14.8401	46.5679	-1.64971	0.318703	3.0308e-05	0.000109013	AC244021.1	lincRNA	novel transcript
ENSG00000174365	134.95	423.967	-1.65161	0.318285	1.18453e-35	2.01684e-34	SNHG11	processed_transcript	small nucleolar RNA host gene 11 [Source:HGNC Symbol;Acc:HGNC:25046]
ENSG00000226328	95.2637	300.434	-1.65652	0.317204	5.78489e-27	7.40683e-26	NUP50-DT	lincRNA	NUP50 divergent transcript [Source:HGNC Symbol;Acc:HGNC:50502]
ENSG00000106034	6.24267	19.6473	-1.65757	0.316973	0.00567716	0.0148005	CPED1	protein_coding	cadherin like and PC-esterase domain containing 1 [Source:HGNC Symbol;Acc:HGNC:26159]
ENSG00000110002	830.252	2623.08	-1.65968	0.31651	9.31353e-179	1.3021e-176	VWA5A	protein_coding	von Willebrand factor A domain containing 5A [Source:HGNC Symbol;Acc:HGNC:6658]
ENSG00000130822	35.175	111.315	-1.66018	0.316399	3.23235e-10	1.76981e-09	PNCK	protein_coding	pregnancy up-regulated nonubiquitous CaM kinase [Source:HGNC Symbol;Acc:HGNC:13415]
ENSG00000065717	156.891	496.336	-1.66291	0.315801	4.79233e-38	8.72739e-37	TLE2	protein_coding	transducin like enhancer of split 2 [Source:HGNC Symbol;Acc:HGNC:11838]
ENSG00000118523	311.335	988.6	-1.66665	0.314983	7.29096e-75	3.01123e-73	CTGF	protein_coding	connective tissue growth factor [Source:HGNC Symbol;Acc:HGNC:2500]
ENSG00000197375	253.719	806.104	-1.66675	0.314961	2.24677e-65	7.75653e-64	SLC22A5	protein_coding	solute carrier family 22 member 5 [Source:HGNC Symbol;Acc:HGNC:10969]
ENSG00000006638	168.605	536.021	-1.66787	0.314718	3.46554e-44	7.5587e-43	TBXA2R	protein_coding	thromboxane A2 receptor [Source:HGNC Symbol;Acc:HGNC:11608]
ENSG00000232093	43.0762	137.148	-1.66815	0.314657	7.03717e-13	4.60732e-12	DCST1-AS1	antisense	DCST1 antisense RNA 1 [Source:HGNC Symbol;Acc:HGNC:41147]
ENSG00000274922	25.478	81.1769	-1.67089	0.31406	4.50312e-08	2.1051e-07	AL139384.1	lincRNA	novel transcript
ENSG00000165028	8.63912	27.5758	-1.67128	0.313974	0.0010563	0.00311331	NIPSNAP3B	protein_coding	nipsnap homolog 3B [Source:HGNC Symbol;Acc:HGNC:23641]
ENSG00000095752	19.6753	62.7978	-1.67223	0.313769	6.75987e-07	2.85582e-06	IL11	protein_coding	interleukin 11 [Source:HGNC Symbol;Acc:HGNC:5966]
ENSG00000175197	102.509	326.769	-1.67294	0.313613	4.41394e-30	6.22515e-29	DDIT3	protein_coding	DNA damage inducible transcript 3 [Source:HGNC Symbol;Acc:HGNC:2726]
ENSG00000142173	40.4482	128.818	-1.67426	0.313326	1.48284e-12	9.51732e-12	COL6A2	protein_coding	collagen type VI alpha 2 chain [Source:HGNC Symbol;Acc:HGNC:2212]
ENSG00000228206	9.94363	31.8877	-1.67758	0.312607	0.000719594	0.00217414	AC016717.1	processed_pseudogene	similar to part of chromosome 7 open reading frame 51 (C7orf51) pseudogene
ENSG00000262172	6.60496	21.0979	-1.67777	0.312565	0.00510115	0.0134342	AC116025.2	sense_intronic	novel transcript
ENSG00000070190	17.2902	55.244	-1.67841	0.312426	3.31943e-06	1.32125e-05	DAPP1	protein_coding	dual adaptor of phosphotyrosine and 3-phosphoinositides 1 [Source:HGNC Symbol;Acc:HGNC:16500]
ENSG00000267737	5.89996	18.7932	-1.6791	0.312278	0.00739693	0.0188687	AC087645.2	lincRNA	novel transcript
ENSG00000197935	52.7081	169.112	-1.67931	0.312231	5.90984e-16	4.6141e-15	ZNF311	protein_coding	zinc finger protein 311 [Source:HGNC Symbol;Acc:HGNC:13847]
ENSG00000108984	79.6542	255.168	-1.6795	0.312192	1.47087e-23	1.62453e-22	MAP2K6	protein_coding	mitogen-activated protein kinase kinase 6 [Source:HGNC Symbol;Acc:HGNC:6846]
ENSG00000131849	16.5644	53.1964	-1.68126	0.31181	4.94505e-06	1.93748e-05	ZNF132	protein_coding	zinc finger protein 132 [Source:HGNC Symbol;Acc:HGNC:12916]
ENSG00000165030	223.406	716.919	-1.68252	0.311537	2.25809e-59	6.89651e-58	NFIL3	protein_coding	nuclear factor, interleukin 3 regulated [Source:HGNC Symbol;Acc:HGNC:7787]
ENSG00000153132	7.26575	23.4009	-1.68523	0.310954	0.00251598	0.00700894	CLGN	protein_coding	calmegin [Source:HGNC Symbol;Acc:HGNC:2060]
ENSG00000260423	4.80046	15.4828	-1.68526	0.310947	0.0127424	0.0310075	LINC02367	lincRNA	long intergenic non-protein coding RNA 2367 [Source:HGNC Symbol;Acc:HGNC:53290]
ENSG00000198208	12.4083	39.9617	-1.68575	0.310841	4.5381e-05	0.000159806	RPS6KL1	protein_coding	ribosomal protein S6 kinase like 1 [Source:HGNC Symbol;Acc:HGNC:20222]
ENSG00000263069	25.2035	81.0161	-1.68644	0.310693	1.28381e-08	6.25751e-08	AC124319.2	antisense	uncharacterized LOC100294362 [Source:NCBI gene;Acc:100294362]
ENSG00000237880	8.28505	26.6117	-1.68766	0.310431	0.000952006	0.00282738	LINC01885	lincRNA	long intergenic non-protein coding RNA 1885 [Source:HGNC Symbol;Acc:HGNC:52704]
ENSG00000272372	5.87725	18.9782	-1.6878	0.310399	0.00940464	0.023521	AC009102.2	antisense	novel transcript, antisense to GNAO1
ENSG00000132122	5.55346	17.8702	-1.68789	0.31038	0.0128413	0.0312312	SPATA6	protein_coding	spermatogenesis associated 6 [Source:HGNC Symbol;Acc:HGNC:18309]
ENSG00000125910	13.1411	42.4215	-1.68995	0.309938	5.64236e-05	0.00019657	S1PR4	protein_coding	sphingosine-1-phosphate receptor 4 [Source:HGNC Symbol;Acc:HGNC:3170]
ENSG00000182950	14.8389	47.8989	-1.68998	0.309931	1.39561e-05	5.23126e-05	ODF3L1	protein_coding	outer dense fiber of sperm tails 3 like 1 [Source:HGNC Symbol;Acc:HGNC:28735]
ENSG00000204618	33.4879	108.054	-1.69007	0.309911	2.74784e-11	1.61365e-10	RNF39	protein_coding	ring finger protein 39 [Source:HGNC Symbol;Acc:HGNC:18064]
ENSG00000123384	4693.17	15161.2	-1.69195	0.309508	4.23323e-289	1.32341e-286	LRP1	protein_coding	LDL receptor related protein 1 [Source:HGNC Symbol;Acc:HGNC:6692]
ENSG00000105516	108.876	352.382	-1.69311	0.30926	7.73732e-25	9.10399e-24	DBP	protein_coding	D-box binding PAR bZIP transcription factor [Source:HGNC Symbol;Acc:HGNC:2697]
ENSG00000247317	15.1645	49.1241	-1.69436	0.308991	6.5289e-06	2.52463e-05	LY6E-DT	lincRNA	LY6E divergent transcript [Source:HGNC Symbol;Acc:HGNC:53728]
ENSG00000250999	5.18296	16.763	-1.69483	0.308892	0.00811412	0.0205584	AC136604.3	antisense	novel transcript
ENSG00000134253	174.827	565.968	-1.69573	0.308699	7.10047e-47	1.64598e-45	TRIM45	protein_coding	tripartite motif containing 45 [Source:HGNC Symbol;Acc:HGNC:19018]
ENSG00000267221	17.234	55.8285	-1.69612	0.308615	1.53112e-06	6.26961e-06	C17orf113	protein_coding	chromosome 17 open reading frame 113 [Source:HGNC Symbol;Acc:HGNC:53437]
ENSG00000178226	65.2339	211.872	-1.69903	0.307993	9.8624e-21	9.63929e-20	PRSS36	protein_coding	serine protease 36 [Source:HGNC Symbol;Acc:HGNC:26906]
ENSG00000110693	12.1471	39.3479	-1.69908	0.307982	0.000124136	0.000414506	SOX6	protein_coding	SRY-box 6 [Source:HGNC Symbol;Acc:HGNC:16421]
ENSG00000213347	172.072	559.806	-1.70246	0.307263	3.10878e-45	6.94892e-44	MXD3	protein_coding	MAX dimerization protein 3 [Source:HGNC Symbol;Acc:HGNC:14008]
ENSG00000260947	5.51746	17.8669	-1.70298	0.307151	0.0102004	0.0253367	AL356489.2	lincRNA	novel transcript
ENSG00000254290	20.4359	66.5155	-1.70365	0.307008	5.7731e-07	2.45553e-06	AC124067.4	lincRNA	novel transcript
ENSG00000111674	490.919	1601.26	-1.70494	0.306733	1.22094e-119	9.6091e-118	ENO2	protein_coding	enolase 2 [Source:HGNC Symbol;Acc:HGNC:3353]
ENSG00000161544	5.56988	18.1077	-1.70529	0.30666	0.0187904	0.0440438	CYGB	protein_coding	cytoglobin [Source:HGNC Symbol;Acc:HGNC:16505]
ENSG00000221025	4.4546	14.5814	-1.70537	0.306642	0.0187073	0.0438947	MIR1250	miRNA	microRNA 1250 [Source:HGNC Symbol;Acc:HGNC:35316]
ENSG00000248932	10.311	33.7516	-1.70586	0.30654	0.000231194	0.000748016	AC097103.2	antisense	uncharacterized LOC100507291 [Source:NCBI gene;Acc:100507291]
ENSG00000267414	4.12388	13.4741	-1.70849	0.30598	0.0177673	0.0419165	AC120049.1	lincRNA	uncharacterized LOC101927943 [Source:NCBI gene;Acc:101927943]
ENSG00000186897	17.9283	58.6085	-1.70967	0.30573	2.30837e-06	9.30834e-06	C1QL4	protein_coding	complement C1q like 4 [Source:HGNC Symbol;Acc:HGNC:31416]
ENSG00000266970	12.7479	41.8085	-1.71215	0.305205	2.61274e-05	9.47786e-05	AC061992.1	lincRNA	uncharacterized LOC101928674 [Source:NCBI gene;Acc:101928674]
ENSG00000216588	5.53389	18.1431	-1.71303	0.305019	0.00630145	0.0162903	IGSF23	protein_coding	immunoglobulin superfamily member 23 [Source:HGNC Symbol;Acc:HGNC:40040]
ENSG00000159714	11.0166	36.2001	-1.71382	0.304852	0.000331039	0.00104671	ZDHHC1	protein_coding	zinc finger DHHC-type containing 1 [Source:HGNC Symbol;Acc:HGNC:17916]
ENSG00000099822	398.857	1309.84	-1.71468	0.30467	4.17561e-89	2.20631e-87	HCN2	protein_coding	hyperpolarization activated cyclic nucleotide gated potassium and sodium channel 2 [Source:HGNC Symbol;Acc:HGNC:4846]
ENSG00000105427	15.8644	52.1512	-1.7149	0.304624	2.9733e-06	1.1881e-05	CNFN	protein_coding	cornifelin [Source:HGNC Symbol;Acc:HGNC:30183]
ENSG00000254910	21.3756	70.1016	-1.71503	0.304597	1.88156e-07	8.36171e-07	AC136475.2	antisense	novel transcript
ENSG00000106538	23.8106	78.1241	-1.71588	0.304417	1.12732e-08	5.51029e-08	RARRES2	protein_coding	retinoic acid receptor responder 2 [Source:HGNC Symbol;Acc:HGNC:9868]
ENSG00000204055	5.86018	19.2512	-1.71625	0.304339	0.00374795	0.0101094	AL158151.1	antisense	novel transcript
ENSG00000205593	21.048	69.1296	-1.71661	0.304263	4.39502e-08	2.05927e-07	DENND6B	protein_coding	DENN domain containing 6B [Source:HGNC Symbol;Acc:HGNC:32690]
ENSG00000255992	20.0723	65.9044	-1.71869	0.303825	2.18287e-07	9.63793e-07	AC131009.1	lincRNA	novel transcript
ENSG00000198576	54.1257	178.409	-1.71914	0.303729	7.24593e-18	6.24934e-17	ARC	protein_coding	activity regulated cytoskeleton associated protein [Source:HGNC Symbol;Acc:HGNC:648]
ENSG00000185482	8.60376	28.356	-1.72018	0.303511	0.000729237	0.0022015	STAC3	protein_coding	SH3 and cysteine rich domain 3 [Source:HGNC Symbol;Acc:HGNC:28423]
ENSG00000255717	1595.65	5257.98	-1.72027	0.303491	3.55711e-294	1.16039e-291	SNHG1	processed_transcript	small nucleolar RNA host gene 1 [Source:HGNC Symbol;Acc:HGNC:32688]
ENSG00000143434	43.5237	143.413	-1.72039	0.303467	1.3314e-13	9.0924e-13	SEMA6C	protein_coding	semaphorin 6C [Source:HGNC Symbol;Acc:HGNC:10740]
ENSG00000120658	52.8982	174.057	-1.72145	0.303243	2.93684e-16	2.3367e-15	ENOX1	protein_coding	ecto-NOX disulfide-thiol exchanger 1 [Source:HGNC Symbol;Acc:HGNC:25474]
ENSG00000175084	9.28791	30.5954	-1.72214	0.303098	0.000416298	0.00129983	DES	protein_coding	desmin [Source:HGNC Symbol;Acc:HGNC:2770]
ENSG00000188112	13.7507	45.5451	-1.72518	0.30246	1.33716e-05	5.02523e-05	C6orf132	protein_coding	chromosome 6 open reading frame 132 [Source:HGNC Symbol;Acc:HGNC:21288]
ENSG00000233016	976.283	3234.87	-1.72795	0.301881	9.86091e-157	1.14412e-154	SNHG7	antisense	small nucleolar RNA host gene 7 [Source:HGNC Symbol;Acc:HGNC:28254]
ENSG00000188660	15.1809	50.2847	-1.7281	0.30185	5.44491e-06	2.12445e-05	LINC00319	lincRNA	long intergenic non-protein coding RNA 319 [Source:HGNC Symbol;Acc:HGNC:19730]
ENSG00000285588	5.46946	18.2584	-1.7287	0.301724	0.00808903	0.020504	AL160254.1	antisense	novel transcript, antisense to PCDH9
ENSG00000269954	6.1789	20.5315	-1.7292	0.30162	0.00377553	0.0101777	AC022239.1	antisense	novel transcript, antisense to BLK
ENSG00000243566	38.6961	128.487	-1.73011	0.301428	2.37922e-12	1.50432e-11	UPK3B	protein_coding	uroplakin 3B [Source:HGNC Symbol;Acc:HGNC:21444]
ENSG00000186510	40.832	135.48	-1.73152	0.301134	1.44559e-11	8.66315e-11	CLCNKA	protein_coding	chloride voltage-gated channel Ka [Source:HGNC Symbol;Acc:HGNC:2026]
ENSG00000254143	12.0871	40.1236	-1.73234	0.300963	2.86913e-05	0.000103645	AC022733.2	lincRNA	novel transcript
ENSG00000226310	4.12831	13.6808	-1.73242	0.300946	0.0158223	0.0377073	AL022157.1	antisense	novel transcript
ENSG00000136352	11.7399	39.0181	-1.73249	0.300932	3.81666e-05	0.000135675	NKX2-1	protein_coding	NK2 homeobox 1 [Source:HGNC Symbol;Acc:HGNC:11825]
ENSG00000198455	505.54	1679.96	-1.73311	0.300803	3.05262e-123	2.48955e-121	ZXDB	protein_coding	zinc finger X-linked duplicated B [Source:HGNC Symbol;Acc:HGNC:13199]
ENSG00000111110	163.162	542.945	-1.73361	0.300698	3.92263e-45	8.7507e-44	PPM1H	protein_coding	protein phosphatase, Mg2+/Mn2+ dependent 1H [Source:HGNC Symbol;Acc:HGNC:18583]
ENSG00000271996	15.5097	51.5384	-1.73592	0.300218	5.10004e-06	1.99438e-05	AC019080.4	antisense	novel transcript, antisense to NFE2L2
ENSG00000082438	90.6077	302.234	-1.73755	0.299879	4.91151e-28	6.52616e-27	COBLL1	protein_coding	cordon-bleu WH2 repeat protein like 1 [Source:HGNC Symbol;Acc:HGNC:23571]
ENSG00000164292	952.515	3179.77	-1.73972	0.299428	2.05738e-191	3.19376e-189	RHOBTB3	protein_coding	Rho related BTB domain containing 3 [Source:HGNC Symbol;Acc:HGNC:18757]
ENSG00000214659	6.89968	23.0412	-1.74044	0.299279	0.00155972	0.0044849	KRT8P26	processed_pseudogene	keratin 8 pseudogene 26 [Source:HGNC Symbol;Acc:HGNC:33378]
ENSG00000135406	7.64004	25.4845	-1.74066	0.299232	0.00160286	0.00460187	PRPH	protein_coding	peripherin [Source:HGNC Symbol;Acc:HGNC:9461]
ENSG00000233621	71.3957	238.595	-1.74135	0.29909	5.04546e-24	5.69264e-23	LINC01137	antisense	long intergenic non-protein coding RNA 1137 [Source:HGNC Symbol;Acc:HGNC:49453]
ENSG00000188517	12.4576	41.5322	-1.7414	0.299079	3.12918e-05	0.000112426	COL25A1	protein_coding	collagen type XXV alpha 1 chain [Source:HGNC Symbol;Acc:HGNC:18603]
ENSG00000184897	2436.09	8156.95	-1.7432	0.298706	1.1572e-258	2.83124e-256	H1FX	protein_coding	H1 histone family member X [Source:HGNC Symbol;Acc:HGNC:4722]
ENSG00000134864	27.28	91.3753	-1.7449	0.298354	1.47375e-09	7.68596e-09	GGACT	protein_coding	gamma-glutamylamine cyclotransferase [Source:HGNC Symbol;Acc:HGNC:25100]
ENSG00000128604	8.29326	27.798	-1.74682	0.297958	0.000505198	0.00155988	IRF5	protein_coding	interferon regulatory factor 5 [Source:HGNC Symbol;Acc:HGNC:6120]
ENSG00000124374	7.23354	24.306	-1.74819	0.297675	0.00176871	0.00504523	PAIP2B	protein_coding	poly(A) binding protein interacting protein 2B [Source:HGNC Symbol;Acc:HGNC:29200]
ENSG00000256955	7.53141	25.4286	-1.74851	0.297608	0.00163333	0.0046822	AC131009.2	lincRNA	novel transcript
ENSG00000141854	46.9325	157.981	-1.74985	0.297333	1.62385e-15	1.23818e-14	MISP3	protein_coding	MISP family member 3 [Source:HGNC Symbol;Acc:HGNC:26963]
ENSG00000251417	6.22939	20.9318	-1.75012	0.297277	0.00505337	0.0133208	AC145285.2	lincRNA	novel transcript
ENSG00000132016	50.559	170.38	-1.75084	0.297129	1.13487e-15	8.72729e-15	C19orf57	protein_coding	chromosome 19 open reading frame 57 [Source:HGNC Symbol;Acc:HGNC:28153]
ENSG00000267304	6.23825	20.9955	-1.75263	0.296761	0.00337534	0.00918911	AC004637.1	antisense	novel transcript, antisense to PIP5K1C
ENSG00000251532	9.30812	31.3237	-1.75361	0.29656	0.000238249	0.000769847	AC091849.2	lincRNA	novel transcript
ENSG00000166796	7.23354	24.3387	-1.75404	0.296471	0.00121356	0.00354801	LDHC	protein_coding	lactate dehydrogenase C [Source:HGNC Symbol;Acc:HGNC:6544]
ENSG00000274012	2283.65	7704.92	-1.75442	0.296391	2.67326e-07	1.17204e-06	RN7SL2	misc_RNA	RNA, 7SL, cytoplasmic 2 [Source:HGNC Symbol;Acc:HGNC:23134]
ENSG00000168481	13.4383	45.4796	-1.75854	0.295547	4.01296e-05	0.000142383	LGI3	protein_coding	leucine rich repeat LGI family member 3 [Source:HGNC Symbol;Acc:HGNC:18711]
ENSG00000159618	8.93384	30.2819	-1.75903	0.295447	0.000344394	0.00108662	ADGRG5	protein_coding	adhesion G protein-coupled receptor G5 [Source:HGNC Symbol;Acc:HGNC:19010]
ENSG00000259341	6.21046	21.0764	-1.75986	0.295276	0.00268051	0.00743507	AC015660.1	lincRNA	novel transcript
ENSG00000175274	4.8491	16.3945	-1.76189	0.294861	0.0069113	0.0177365	TP53I11	protein_coding	tumor protein p53 inducible protein 11 [Source:HGNC Symbol;Acc:HGNC:16842]
ENSG00000137709	6.55382	22.2697	-1.76278	0.294679	0.00240264	0.00671814	POU2F3	protein_coding	POU class 2 homeobox 3 [Source:HGNC Symbol;Acc:HGNC:19864]
ENSG00000111087	5.15582	17.5705	-1.76299	0.294637	0.00720934	0.0184299	GLI1	protein_coding	GLI family zinc finger 1 [Source:HGNC Symbol;Acc:HGNC:4317]
ENSG00000205583	54.8736	186.424	-1.764	0.29443	0.00461342	0.0122529	STAG3L1	transcribed_unprocessed_pseudogene	stromal antigen 3-like 1 (pseudogene) [Source:HGNC Symbol;Acc:HGNC:33852]
ENSG00000168453	2064.58	7012.32	-1.76411	0.294408	0	0	HR	protein_coding	HR, lysine demethylase and nuclear receptor corepressor [Source:HGNC Symbol;Acc:HGNC:5172]
ENSG00000188263	13.5002	45.8429	-1.7643	0.29437	1.03772e-05	3.94296e-05	IL17REL	protein_coding	interleukin 17 receptor E like [Source:HGNC Symbol;Acc:HGNC:33808]
ENSG00000186862	204.264	694.392	-1.76454	0.294321	4.87962e-60	1.52549e-58	PDZD7	protein_coding	PDZ domain containing 7 [Source:HGNC Symbol;Acc:HGNC:26257]
ENSG00000249279	4.47038	15.2675	-1.76755	0.293707	0.00898026	0.0225523	LINC02057	lincRNA	long intergenic non-protein coding RNA 2057 [Source:HGNC Symbol;Acc:HGNC:52900]
ENSG00000204175	50.3811	171.494	-1.76921	0.293369	1.58337e-17	1.34389e-16	GPRIN2	protein_coding	G protein regulated inducer of neurite outgrowth 2 [Source:HGNC Symbol;Acc:HGNC:23730]
ENSG00000167771	52.1819	177.688	-1.76927	0.293356	4.05966e-18	3.54594e-17	RCOR2	protein_coding	REST corepressor 2 [Source:HGNC Symbol;Acc:HGNC:27455]
ENSG00000174640	267.093	911.213	-1.77056	0.293096	6.87714e-84	3.28657e-82	SLCO2A1	protein_coding	solute carrier organic anion transporter family member 2A1 [Source:HGNC Symbol;Acc:HGNC:10955]
ENSG00000253686	17.975	61.4282	-1.77423	0.29235	1.78096e-07	7.93345e-07	LINC01484	lincRNA	long intergenic non-protein coding RNA 1484 [Source:HGNC Symbol;Acc:HGNC:51136]
ENSG00000196196	60.3438	206.988	-1.77698	0.291794	9.58398e-19	8.66021e-18	HRCT1	protein_coding	histidine rich carboxyl terminus 1 [Source:HGNC Symbol;Acc:HGNC:33872]
ENSG00000139832	191.512	657.471	-1.77925	0.291334	5.62151e-55	1.56991e-53	RAB20	protein_coding	RAB20, member RAS oncogene family [Source:HGNC Symbol;Acc:HGNC:18260]
ENSG00000124006	225.837	776.231	-1.77977	0.29123	6.05587e-58	1.78652e-56	OBSL1	protein_coding	obscurin like 1 [Source:HGNC Symbol;Acc:HGNC:29092]
ENSG00000101115	270.075	928.223	-1.78162	0.290856	8.68135e-79	3.84662e-77	SALL4	protein_coding	spalt like transcription factor 4 [Source:HGNC Symbol;Acc:HGNC:15924]
ENSG00000172382	43.109	148.212	-1.78175	0.290831	1.24493e-15	9.53134e-15	PRSS27	protein_coding	serine protease 27 [Source:HGNC Symbol;Acc:HGNC:15475]
ENSG00000136235	150.212	516.618	-1.78304	0.29057	5.17767e-48	1.2372e-46	GPNMB	protein_coding	glycoprotein nmb [Source:HGNC Symbol;Acc:HGNC:4462]
ENSG00000166793	10.3337	35.5588	-1.78346	0.290487	0.000102025	0.000344558	YPEL4	protein_coding	yippee like 4 [Source:HGNC Symbol;Acc:HGNC:18328]
ENSG00000184163	33.1566	114.1	-1.78499	0.290178	5.71433e-12	3.53362e-11	C1QTNF12	protein_coding	C1q and TNF related 12 [Source:HGNC Symbol;Acc:HGNC:32308]
ENSG00000234477	10.0396	34.5488	-1.78503	0.290171	0.000128938	0.000429648	AC004231.1	antisense	novel transcript
ENSG00000132837	3.44795	11.853	-1.78593	0.28999	0.021596	0.049985	DMGDH	protein_coding	dimethylglycine dehydrogenase [Source:HGNC Symbol;Acc:HGNC:24475]
ENSG00000178826	71.5018	246.328	-1.78608	0.289958	1.89736e-24	2.18566e-23	TMEM139	protein_coding	transmembrane protein 139 [Source:HGNC Symbol;Acc:HGNC:22058]
ENSG00000235927	18.6491	64.3907	-1.78636	0.289904	5.24583e-07	2.24143e-06	NEXN-AS1	antisense	NEXN antisense RNA 1 [Source:HGNC Symbol;Acc:HGNC:31983]
ENSG00000124406	22.489	77.4475	-1.78736	0.289702	8.72084e-08	3.98331e-07	ATP8A1	protein_coding	ATPase phospholipid transporting 8A1 [Source:HGNC Symbol;Acc:HGNC:13531]
ENSG00000135835	40.6419	140.532	-1.78771	0.289631	5.98039e-15	4.42804e-14	KIAA1614	protein_coding	KIAA1614 [Source:HGNC Symbol;Acc:HGNC:29327]
ENSG00000198598	532.433	1842.42	-1.79045	0.289082	1.62425e-151	1.74929e-149	MMP17	protein_coding	matrix metallopeptidase 17 [Source:HGNC Symbol;Acc:HGNC:7163]
ENSG00000244558	29.6461	102.713	-1.79249	0.288672	8.17913e-12	4.99604e-11	KCNK15-AS1	antisense	KCNK15 and WISP2 antisense RNA 1 [Source:HGNC Symbol;Acc:HGNC:49901]
ENSG00000246339	16.9229	58.6886	-1.79409	0.288354	3.10941e-07	1.35718e-06	EXTL3-AS1	antisense	EXTL3 antisense RNA 1 [Source:HGNC Symbol;Acc:HGNC:27985]
ENSG00000072195	8.67576	29.9857	-1.7944	0.288291	0.000397099	0.00124385	SPEG	protein_coding	SPEG complex locus [Source:HGNC Symbol;Acc:HGNC:16901]
ENSG00000262877	148.341	515.309	-1.79549	0.288075	3.13624e-46	7.17414e-45	AC110285.2	lincRNA	novel transcript
ENSG00000270504	96.7009	335.812	-1.79646	0.287879	6.45917e-33	1.00965e-31	AL391422.4	antisense	novel transcript, antisense to PXDC1
ENSG00000162426	5.1716	17.9882	-1.79876	0.287421	0.00397046	0.010661	SLC45A1	protein_coding	solute carrier family 45 member 1 [Source:HGNC Symbol;Acc:HGNC:17939]
ENSG00000272848	5.15896	18.0028	-1.80127	0.286922	0.00428035	0.0114344	AL135910.1	lincRNA	novel transcript
ENSG00000213713	56.9444	198.813	-1.80496	0.286188	5.01618e-21	4.96086e-20	PIGCP1	processed_pseudogene	phosphatidylinositol glycan anchor biosynthesis class C pseudogene 1 [Source:HGNC Symbol;Acc:HGNC:8961]
ENSG00000174788	14.4873	50.6704	-1.80591	0.286	1.19994e-06	4.9659e-06	PCP2	protein_coding	Purkinje cell protein 2 [Source:HGNC Symbol;Acc:HGNC:30209]
ENSG00000168077	1263.83	4420.55	-1.80637	0.285909	3.60746e-272	9.6667e-270	SCARA3	protein_coding	scavenger receptor class A member 3 [Source:HGNC Symbol;Acc:HGNC:19000]
ENSG00000137507	4.14852	14.5073	-1.80894	0.2854	0.00937299	0.0234497	LRRC32	protein_coding	leucine rich repeat containing 32 [Source:HGNC Symbol;Acc:HGNC:4161]
ENSG00000280179	8.62648	30.226	-1.81063	0.285066	0.000448526	0.00139427	CU639417.4	lincRNA	uncharacterized CH507-42P11.6 [Source:NCBI gene;Acc:102724398]
ENSG00000007237	27.9553	98.027	-1.81171	0.284854	2.05679e-11	1.218e-10	GAS7	protein_coding	growth arrest specific 7 [Source:HGNC Symbol;Acc:HGNC:4169]
ENSG00000204054	1943.18	6823.02	-1.81177	0.284841	0	0	LINC00963	processed_transcript	long intergenic non-protein coding RNA 963 [Source:HGNC Symbol;Acc:HGNC:48716]
ENSG00000187017	360.528	1265.01	-1.81177	0.284841	1.12504e-88	5.80813e-87	ESPN	protein_coding	espin [Source:HGNC Symbol;Acc:HGNC:13281]
ENSG00000101255	1222.08	4292.64	-1.81252	0.284692	5.36684e-203	9.43768e-201	TRIB3	protein_coding	tribbles pseudokinase 3 [Source:HGNC Symbol;Acc:HGNC:16228]
ENSG00000130045	55.5837	195.419	-1.81354	0.284492	8.84348e-21	8.65846e-20	NXNL2	protein_coding	nucleoredoxin like 2 [Source:HGNC Symbol;Acc:HGNC:30482]
ENSG00000153291	6.58539	23.1024	-1.81408	0.284386	0.00219037	0.00616366	SLC25A27	protein_coding	solute carrier family 25 member 27 [Source:HGNC Symbol;Acc:HGNC:21065]
ENSG00000171877	9.28348	32.8079	-1.81638	0.283932	0.00011756	0.000393892	FRMD5	protein_coding	FERM domain containing 5 [Source:HGNC Symbol;Acc:HGNC:28214]
ENSG00000285294	31.0687	109.73	-1.82115	0.282996	8.16539e-13	5.31813e-12	LINC00842	lincRNA	long intergenic non-protein coding RNA 842 [Source:HGNC Symbol;Acc:HGNC:44989]
ENSG00000204624	4.51081	15.9107	-1.82119	0.282987	0.00832539	0.0210416	DISP3	protein_coding	dispatched RND transporter family member 3 [Source:HGNC Symbol;Acc:HGNC:29251]
ENSG00000162399	9.24749	32.8528	-1.82406	0.282426	0.000227833	0.000737777	BSND	protein_coding	barttin CLCNK type accessory beta subunit [Source:HGNC Symbol;Acc:HGNC:16512]
ENSG00000167971	26.1805	92.7287	-1.82442	0.282356	1.42762e-10	7.98567e-10	CASKIN1	protein_coding	CASK interacting protein 1 [Source:HGNC Symbol;Acc:HGNC:20879]
ENSG00000101665	308.508	1095.18	-1.82842	0.281573	3.57112e-102	2.32319e-100	SMAD7	protein_coding	SMAD family member 7 [Source:HGNC Symbol;Acc:HGNC:6773]
ENSG00000226686	3.77359	13.4061	-1.8293	0.281401	0.0151551	0.0362476	LINC01535	lincRNA	long intergenic non-protein coding RNA 1535 [Source:HGNC Symbol;Acc:HGNC:51282]
ENSG00000173641	885.375	3146.63	-1.82966	0.281332	2.44237e-200	4.1966e-198	HSPB7	protein_coding	heat shock protein family B (small) member 7 [Source:HGNC Symbol;Acc:HGNC:5249]
ENSG00000235169	4.13588	14.7561	-1.8298	0.281305	0.0102182	0.0253782	SMIM1	protein_coding	small integral membrane protein 1 (Vel blood group) [Source:HGNC Symbol;Acc:HGNC:44204]
ENSG00000105429	295.669	1050.68	-1.82987	0.28129	6.31232e-96	3.73905e-94	MEGF8	protein_coding	multiple EGF like domains 8 [Source:HGNC Symbol;Acc:HGNC:3233]
ENSG00000164241	7.91897	28.213	-1.83083	0.281103	0.000407789	0.00127538	C5orf63	protein_coding	chromosome 5 open reading frame 63 [Source:HGNC Symbol;Acc:HGNC:40051]
ENSG00000271254	141.7	504.183	-1.83152	0.280969	3.24772e-49	7.99813e-48	AC240274.1	protein_coding	neuroblastoma breakpoint family member 1 [Source:NCBI gene;Acc:102724250]
ENSG00000140795	441.278	1572.73	-1.83316	0.280649	7.53886e-137	7.10009e-135	MYLK3	protein_coding	myosin light chain kinase 3 [Source:HGNC Symbol;Acc:HGNC:29826]
ENSG00000089820	15.1967	54.0705	-1.83405	0.280476	1.08107e-06	4.49629e-06	ARHGAP4	protein_coding	Rho GTPase activating protein 4 [Source:HGNC Symbol;Acc:HGNC:674]
ENSG00000074803	4.14095	14.7458	-1.83528	0.280237	0.00985938	0.0245655	SLC12A1	protein_coding	solute carrier family 12 member 1 [Source:HGNC Symbol;Acc:HGNC:10910]
ENSG00000180096	11.6957	41.898	-1.83747	0.279811	9.96159e-06	3.79134e-05	2020-09-01	protein_coding	septin 1 [Source:HGNC Symbol;Acc:HGNC:2879]
ENSG00000120594	4.4666	15.9813	-1.83921	0.279475	0.00658529	0.0169656	PLXDC2	protein_coding	plexin domain containing 2 [Source:HGNC Symbol;Acc:HGNC:21013]
ENSG00000116990	7.2329	25.915	-1.84023	0.279278	0.00066585	0.00202126	MYCL	protein_coding	MYCL proto-oncogene, bHLH transcription factor [Source:HGNC Symbol;Acc:HGNC:7555]
ENSG00000145882	20.3051	72.7491	-1.84071	0.279185	4.19638e-08	1.96989e-07	PCYOX1L	protein_coding	prenylcysteine oxidase 1 like [Source:HGNC Symbol;Acc:HGNC:28477]
ENSG00000162614	121.8	437.911	-1.84577	0.278206	1.57226e-44	3.48328e-43	NEXN	protein_coding	nexilin F-actin binding protein [Source:HGNC Symbol;Acc:HGNC:29557]
ENSG00000105613	37.5126	135.059	-1.84634	0.278096	4.27924e-15	3.19051e-14	MAST1	protein_coding	microtubule associated serine/threonine kinase 1 [Source:HGNC Symbol;Acc:HGNC:19034]
ENSG00000104814	3.09702	11.1839	-1.84695	0.27798	0.021572	0.0499397	MAP4K1	protein_coding	mitogen-activated protein kinase kinase kinase kinase 1 [Source:HGNC Symbol;Acc:HGNC:6863]
ENSG00000214860	12.7276	45.8585	-1.84704	0.277963	3.99556e-06	1.57783e-05	EVPLL	protein_coding	envoplakin like [Source:HGNC Symbol;Acc:HGNC:35236]
ENSG00000158258	4.79353	17.2959	-1.84758	0.277858	0.00858374	0.0216386	CLSTN2	protein_coding	calsyntenin 2 [Source:HGNC Symbol;Acc:HGNC:17448]
ENSG00000172058	6.18647	22.1392	-1.84762	0.27785	0.0128692	0.0312923	SERF1A	protein_coding	small EDRK-rich factor 1A [Source:HGNC Symbol;Acc:HGNC:10755]
ENSG00000120162	153.518	552.589	-1.84771	0.277833	6.82207e-56	1.93642e-54	MOB3B	protein_coding	MOB kinase activator 3B [Source:HGNC Symbol;Acc:HGNC:23825]
ENSG00000230454	22.1709	79.6592	-1.84864	0.277655	3.78408e-09	1.91492e-08	U73166.1	lincRNA	novel transcript
ENSG00000184925	24.7534	89.6738	-1.85388	0.276647	2.1575e-10	1.19525e-09	LCN12	protein_coding	lipocalin 12 [Source:HGNC Symbol;Acc:HGNC:28733]
ENSG00000146555	89.3884	323.131	-1.85418	0.27659	2.47205e-30	3.51505e-29	SDK1	protein_coding	sidekick cell adhesion molecule 1 [Source:HGNC Symbol;Acc:HGNC:19307]
ENSG00000058091	14.1477	51.2136	-1.85438	0.276551	1.32538e-06	5.45991e-06	CDK14	protein_coding	cyclin dependent kinase 14 [Source:HGNC Symbol;Acc:HGNC:8883]
ENSG00000164684	172.188	622.948	-1.85594	0.276252	2.98372e-59	9.08803e-58	ZNF704	protein_coding	zinc finger protein 704 [Source:HGNC Symbol;Acc:HGNC:32291]
ENSG00000162551	4727.85	17117.5	-1.85613	0.276216	0	0	ALPL	protein_coding	alkaline phosphatase, liver/bone/kidney [Source:HGNC Symbol;Acc:HGNC:438]
ENSG00000136826	1261.53	4570.47	-1.85743	0.275968	0	0	KLF4	protein_coding	Kruppel like factor 4 [Source:HGNC Symbol;Acc:HGNC:6348]
ENSG00000188505	8.95784	32.4739	-1.85822	0.275817	8.44034e-05	0.000288291	NCCRP1	protein_coding	non-specific cytotoxic cell receptor protein 1 homolog (zebrafish) [Source:HGNC Symbol;Acc:HGNC:33739]
ENSG00000128266	26.2784	95.3149	-1.86033	0.275414	5.48941e-11	3.1569e-10	GNAZ	protein_coding	G protein subunit alpha z [Source:HGNC Symbol;Acc:HGNC:4395]
ENSG00000164619	3.78181	13.8253	-1.86203	0.27509	0.0113076	0.0278349	BMPER	protein_coding	BMP binding endothelial regulator [Source:HGNC Symbol;Acc:HGNC:24154]
ENSG00000260418	9.63441	34.9837	-1.86253	0.274993	7.07961e-05	0.000243513	AL023284.4	lincRNA	novel transcript
ENSG00000073464	85.1963	310.212	-1.8641	0.274695	2.59242e-33	4.11805e-32	CLCN4	protein_coding	chloride voltage-gated channel 4 [Source:HGNC Symbol;Acc:HGNC:2022]
ENSG00000171790	23.1068	84.2351	-1.86554	0.274421	2.18194e-10	1.2085e-09	SLFNL1	protein_coding	schlafen like 1 [Source:HGNC Symbol;Acc:HGNC:26313]
ENSG00000249199	24.1786	88.1645	-1.86558	0.274413	4.96522e-10	2.68723e-09	AC026785.3	lincRNA	novel transcript
ENSG00000273253	12.7346	46.493	-1.86651	0.274236	2.62764e-06	1.05485e-05	AL022328.4	antisense	novel transcript, antisense TRABD
ENSG00000124243	27.225	99.5602	-1.86815	0.273924	2.77598e-11	1.62932e-10	BCAS4	protein_coding	breast carcinoma amplified sequence 4 [Source:HGNC Symbol;Acc:HGNC:14367]
ENSG00000272894	6.54497	23.872	-1.86819	0.273917	0.000680313	0.0020621	AC004982.2	lincRNA	novel transcript
ENSG00000116701	3.11345	11.3501	-1.86967	0.273635	0.0182636	0.0429657	NCF2	protein_coding	neutrophil cytosolic factor 2 [Source:HGNC Symbol;Acc:HGNC:7661]
ENSG00000177570	56.5992	206.987	-1.8709	0.273402	2.55021e-22	2.66741e-21	SAMD12	protein_coding	sterile alpha motif domain containing 12 [Source:HGNC Symbol;Acc:HGNC:31750]
ENSG00000057294	56.2463	205.528	-1.87119	0.273348	2.2456e-20	2.17217e-19	PKP2	protein_coding	plakophilin 2 [Source:HGNC Symbol;Acc:HGNC:9024]
ENSG00000228549	5.87975	21.5731	-1.872	0.273194	0.00215459	0.00606753	BX284668.2	lincRNA	novel transcript
ENSG00000228451	21.4299	78.3238	-1.87201	0.273193	9.72151e-10	5.16332e-09	SDAD1P1	transcribed_processed_pseudogene	SDA1 domain containing 1 pseudogene 1 [Source:HGNC Symbol;Acc:HGNC:31403]
ENSG00000226754	5.56296	20.3334	-1.87417	0.272784	0.00496836	0.0131136	AL606760.1	antisense	uncharacterized LOC100507564 [Source:NCBI gene;Acc:100507564]
ENSG00000084636	159.416	584.769	-1.87518	0.272593	4.619e-50	1.16166e-48	COL16A1	protein_coding	collagen type XVI alpha 1 chain [Source:HGNC Symbol;Acc:HGNC:2193]
ENSG00000246526	25.8864	95.0524	-1.87754	0.272147	3.89163e-11	2.26056e-10	LINC002481	lincRNA	long intergenic non-protein coding RNA 2481 [Source:HGNC Symbol;Acc:HGNC:27958]
ENSG00000168026	26.159	96.1735	-1.8787	0.271928	3.66198e-11	2.13101e-10	TTC21A	protein_coding	tetratricopeptide repeat domain 21A [Source:HGNC Symbol;Acc:HGNC:30761]
ENSG00000271971	4.8371	17.8771	-1.88401	0.270929	0.00309272	0.0084833	AC120053.1	antisense	novel transcript, antisense to FAM92A1
ENSG00000249641	30.7305	113.312	-1.88409	0.270915	1.62024e-13	1.10081e-12	HOXC13-AS	antisense	HOXC13 antisense RNA [Source:HGNC Symbol;Acc:HGNC:43753]
ENSG00000137573	32.4572	119.921	-1.88617	0.270525	1.4461e-13	9.84878e-13	SULF1	protein_coding	sulfatase 1 [Source:HGNC Symbol;Acc:HGNC:20391]
ENSG00000250986	4.14852	15.3656	-1.88674	0.270417	0.00672073	0.0172809	LINC02600	lincRNA	long intergenic non-protein coding RNA 2600 [Source:HGNC Symbol;Acc:HGNC:53177]
ENSG00000099994	4.51902	16.7035	-1.88727	0.270318	0.0082594	0.0208982	SUSD2	protein_coding	sushi domain containing 2 [Source:HGNC Symbol;Acc:HGNC:30667]
ENSG00000213626	237.652	880.19	-1.88873	0.270045	3.06851e-86	1.49824e-84	LBH	protein_coding	limb bud and heart development [Source:HGNC Symbol;Acc:HGNC:29532]
ENSG00000088340	20.6605	76.6173	-1.88908	0.26998	1.43619e-09	7.49706e-09	FER1L4	transcribed_unitary_pseudogene	fer-1 like family member 4, pseudogene [Source:HGNC Symbol;Acc:HGNC:15801]
ENSG00000165807	8.24905	30.7692	-1.89552	0.268777	0.00017603	0.000576915	PPP1R36	protein_coding	protein phosphatase 1 regulatory subunit 36 [Source:HGNC Symbol;Acc:HGNC:20097]
ENSG00000180537	1481.28	5511.62	-1.89573	0.268738	0	0	RNF182	protein_coding	ring finger protein 182 [Source:HGNC Symbol;Acc:HGNC:28522]
ENSG00000285184	29.3293	109.352	-1.89723	0.268459	1.0973e-12	7.10357e-12	AC244033.2	bidirectional_promoter_lncRNA	novel transcript
ENSG00000163009	14.8256	55.2103	-1.89738	0.26843	1.5954e-07	7.14643e-07	C2orf48	lincRNA	chromosome 2 open reading frame 48 [Source:HGNC Symbol;Acc:HGNC:26322]
ENSG00000108370	6.20668	23.0903	-1.89969	0.268	0.000851974	0.00254743	RGS9	protein_coding	regulator of G protein signaling 9 [Source:HGNC Symbol;Acc:HGNC:10004]
ENSG00000077935	4.48617	16.7716	-1.90268	0.267446	0.00417823	0.0111762	SMC1B	protein_coding	structural maintenance of chromosomes 1B [Source:HGNC Symbol;Acc:HGNC:11112]
ENSG00000181350	33.4336	125.272	-1.90504	0.26701	6.88981e-15	5.08802e-14	LRRC75A	protein_coding	leucine rich repeat containing 75A [Source:HGNC Symbol;Acc:HGNC:32403]
ENSG00000160323	12.0871	45.2661	-1.90566	0.266894	2.07957e-06	8.41285e-06	ADAMTS13	protein_coding	ADAM metallopeptidase with thrombospondin type 1 motif 13 [Source:HGNC Symbol;Acc:HGNC:1366]
ENSG00000133067	64.8703	242.855	-1.90568	0.26689	6.9322e-27	8.84562e-26	LGR6	protein_coding	leucine rich repeat containing G protein-coupled receptor 6 [Source:HGNC Symbol;Acc:HGNC:19719]
ENSG00000173706	1197.86	4498.94	-1.90962	0.266163	2.71672e-221	5.41156e-219	HEG1	protein_coding	heart development protein with EGF like domains 1 [Source:HGNC Symbol;Acc:HGNC:29227]
ENSG00000261706	19.3067	72.7929	-1.91275	0.265586	6.27953e-09	3.1292e-08	LINC00165	lincRNA	long intergenic non-protein coding RNA 165 [Source:HGNC Symbol;Acc:HGNC:33166]
ENSG00000180767	303.505	1143.64	-1.91355	0.265438	2.16873e-97	1.32292e-95	CHST13	protein_coding	carbohydrate sulfotransferase 13 [Source:HGNC Symbol;Acc:HGNC:21755]
ENSG00000262185	24.7465	93.6017	-1.91664	0.264871	8.70043e-11	4.93792e-10	AC005736.1	lincRNA	uncharacterized LOC102724927 [Source:NCBI gene;Acc:102724927]
ENSG00000131242	6.52854	24.7114	-1.9167	0.26486	0.000614195	0.00187329	RAB11FIP4	protein_coding	RAB11 family interacting protein 4 [Source:HGNC Symbol;Acc:HGNC:30267]
ENSG00000197181	22.7951	86.0502	-1.91867	0.264497	9.66274e-11	5.46342e-10	PIWIL2	protein_coding	piwi like RNA-mediated gene silencing 2 [Source:HGNC Symbol;Acc:HGNC:17644]
ENSG00000144476	323.188	1221.93	-1.919	0.264437	1.2401e-113	9.27354e-112	ACKR3	protein_coding	atypical chemokine receptor 3 [Source:HGNC Symbol;Acc:HGNC:23692]
ENSG00000273769	9.99291	37.7423	-1.92071	0.264124	3.25579e-05	0.000116714	LCA10	processed_transcript	lung carcinoma-associated 10 [Source:NCBI gene;Acc:100996465]
ENSG00000164362	56.9204	215.592	-1.92106	0.264061	4.55072e-25	5.40539e-24	TERT	protein_coding	telomerase reverse transcriptase [Source:HGNC Symbol;Acc:HGNC:11730]
ENSG00000184497	162.823	616.176	-1.92114	0.264046	1.97582e-61	6.37158e-60	TMEM255B	protein_coding	transmembrane protein 255B [Source:HGNC Symbol;Acc:HGNC:28297]
ENSG00000261801	21.741	82.293	-1.92304	0.263699	2.62208e-10	1.44481e-09	LOXL1-AS1	antisense	LOXL1 antisense RNA 1 [Source:HGNC Symbol;Acc:HGNC:44169]
ENSG00000117245	95.8317	363.917	-1.9233	0.263651	1.51141e-38	2.81392e-37	KIF17	protein_coding	kinesin family member 17 [Source:HGNC Symbol;Acc:HGNC:19167]
ENSG00000157873	64.5238	244.926	-1.92455	0.263423	5.76632e-28	7.63944e-27	TNFRSF14	protein_coding	TNF receptor superfamily member 14 [Source:HGNC Symbol;Acc:HGNC:11912]
ENSG00000143512	13.0924	49.8163	-1.92594	0.263168	1.1183e-06	4.64855e-06	HHIPL2	protein_coding	HHIP like 2 [Source:HGNC Symbol;Acc:HGNC:25842]
ENSG00000187244	129.892	493.94	-1.9264	0.263086	1.22779e-51	3.21726e-50	BCAM	protein_coding	basal cell adhesion molecule (Lutheran blood group) [Source:HGNC Symbol;Acc:HGNC:6722]
ENSG00000187091	8.94962	34.04	-1.92677	0.263017	4.96503e-05	0.000174025	PLCD1	protein_coding	phospholipase C delta 1 [Source:HGNC Symbol;Acc:HGNC:9060]
ENSG00000162366	7.53583	28.7588	-1.92695	0.262985	0.000256016	0.000823356	PDZK1IP1	protein_coding	PDZK1 interacting protein 1 [Source:HGNC Symbol;Acc:HGNC:16887]
ENSG00000256069	4.14474	15.7299	-1.92709	0.262959	0.00523822	0.0137581	A2MP1	transcribed_unprocessed_pseudogene	alpha-2-macroglobulin pseudogene 1 [Source:HGNC Symbol;Acc:HGNC:8]
ENSG00000261159	8.63469	32.9044	-1.93102	0.262243	5.02272e-05	0.000175912	AC112484.3	lincRNA	novel transcript
ENSG00000105894	6.89525	26.33	-1.93156	0.262146	0.000237159	0.000766435	PTN	protein_coding	pleiotrophin [Source:HGNC Symbol;Acc:HGNC:9630]
ENSG00000142871	1466.3	5612.78	-1.93652	0.261246	0	0	CYR61	protein_coding	cysteine rich angiogenic inducer 61 [Source:HGNC Symbol;Acc:HGNC:2654]
ENSG00000125378	7.60026	29.1548	-1.93672	0.26121	0.000199783	0.000650879	BMP4	protein_coding	bone morphogenetic protein 4 [Source:HGNC Symbol;Acc:HGNC:1071]
ENSG00000162494	24.4751	93.7746	-1.93679	0.261196	6.20582e-12	3.82599e-11	LRRC38	protein_coding	leucine rich repeat containing 38 [Source:HGNC Symbol;Acc:HGNC:27005]
ENSG00000102984	13.1651	50.2976	-1.93721	0.261121	1.03954e-06	4.32915e-06	ZNF821	protein_coding	zinc finger protein 821 [Source:HGNC Symbol;Acc:HGNC:28043]
ENSG00000174827	11.0343	42.307	-1.93924	0.260754	8.15434e-06	3.12685e-05	PDZK1	protein_coding	PDZ domain containing 1 [Source:HGNC Symbol;Acc:HGNC:8821]
ENSG00000179546	44.9275	172.071	-1.93946	0.260715	5.78956e-20	5.48242e-19	HTR1D	protein_coding	5-hydroxytryptamine receptor 1D [Source:HGNC Symbol;Acc:HGNC:5289]
ENSG00000184908	29.227	112.155	-1.93971	0.260668	2.52452e-12	1.59395e-11	CLCNKB	protein_coding	chloride voltage-gated channel Kb [Source:HGNC Symbol;Acc:HGNC:2027]
ENSG00000274363	3.80959	14.5985	-1.94032	0.260559	0.007413	0.0189054	AC087742.1	lincRNA	novel transcript
ENSG00000176933	12.4323	47.5779	-1.94049	0.260528	1.79611e-06	7.30284e-06	TOB2P1	processed_pseudogene	transducer of ERBB2, 2 pseudogene 1 [Source:HGNC Symbol;Acc:HGNC:13986]
ENSG00000205089	3.80138	14.5882	-1.94083	0.260466	0.00806389	0.0204449	CCNI2	protein_coding	cyclin I family member 2 [Source:HGNC Symbol;Acc:HGNC:33869]
ENSG00000185105	3.43909	13.2184	-1.94169	0.260311	0.0104807	0.0259698	MYADML2	protein_coding	myeloid associated differentiation marker like 2 [Source:HGNC Symbol;Acc:HGNC:34548]
ENSG00000219607	40.4211	155.025	-1.94181	0.26029	4.93765e-18	4.2945e-17	PPP1R3G	protein_coding	protein phosphatase 1 regulatory subunit 3G [Source:HGNC Symbol;Acc:HGNC:14945]
ENSG00000167748	12.4178	47.8136	-1.94248	0.260168	1.48852e-06	6.10183e-06	KLK1	protein_coding	kallikrein 1 [Source:HGNC Symbol;Acc:HGNC:6357]
ENSG00000254815	6.88325	26.5049	-1.94405	0.259885	0.000224629	0.000728242	AP006284.1	antisense	novel transcript
ENSG00000138670	63.7695	245.424	-1.94423	0.259853	6.84275e-27	8.7414e-26	RASGEF1B	protein_coding	RasGEF domain family member 1B [Source:HGNC Symbol;Acc:HGNC:24881]
ENSG00000167995	33.7062	130.031	-1.9455	0.259626	1.34388e-14	9.73589e-14	BEST1	protein_coding	bestrophin 1 [Source:HGNC Symbol;Acc:HGNC:12703]
ENSG00000273760	235.853	908.354	-1.94648	0.259448	2.65493e-80	1.21217e-78	AC245041.1	lincRNA	novel transcript
ENSG00000144596	94.4015	364.282	-1.94705	0.259347	9.25731e-40	1.77793e-38	GRIP2	protein_coding	glutamate receptor interacting protein 2 [Source:HGNC Symbol;Acc:HGNC:23841]
ENSG00000169758	19.6323	75.7935	-1.94935	0.258932	9.08736e-09	4.47098e-08	TMEM266	protein_coding	transmembrane protein 266 [Source:HGNC Symbol;Acc:HGNC:26763]
ENSG00000134827	13.7754	53.3695	-1.95122	0.258597	3.70717e-07	1.60656e-06	TCN1	protein_coding	transcobalamin 1 [Source:HGNC Symbol;Acc:HGNC:11652]
ENSG00000101265	56.3707	217.862	-1.95202	0.258455	6.49506e-23	6.97839e-22	RASSF2	protein_coding	Ras association domain family member 2 [Source:HGNC Symbol;Acc:HGNC:9883]
ENSG00000169126	58.4236	226.969	-1.95463	0.257987	1.18941e-22	1.26584e-21	ARMC4	protein_coding	armadillo repeat containing 4 [Source:HGNC Symbol;Acc:HGNC:25583]
ENSG00000196668	3.78624	14.6907	-1.95816	0.257356	0.00723283	0.0184857	LINC00173	processed_transcript	long intergenic non-protein coding RNA 173 [Source:HGNC Symbol;Acc:HGNC:33791]
ENSG00000228626	26.5428	103.229	-1.95955	0.257108	7.26919e-13	4.75508e-12	AC245100.3	unprocessed_pseudogene	novel pseudogene
ENSG00000103269	248.546	969.564	-1.96293	0.256507	7.82072e-89	4.06551e-87	RHBDL1	protein_coding	rhomboid like 1 [Source:HGNC Symbol;Acc:HGNC:10007]
ENSG00000166473	27.2004	106.2	-1.96304	0.256487	4.64433e-12	2.89022e-11	PKD1L2	polymorphic_pseudogene	polycystin 1 like 2 (gene/pseudogene) [Source:HGNC Symbol;Acc:HGNC:21715]
ENSG00000189060	3777.14	14762.9	-1.96647	0.255878	0	0	H1F0	protein_coding	H1 histone family member 0 [Source:HGNC Symbol;Acc:HGNC:4714]
ENSG00000143341	5.15582	20.2525	-1.97074	0.255122	0.00138266	0.00400544	HMCN1	protein_coding	hemicentin 1 [Source:HGNC Symbol;Acc:HGNC:19194]
ENSG00000277152	3.47195	13.5697	-1.97261	0.254791	0.00948068	0.0236985	AC110048.2	lincRNA	novel transcript
ENSG00000166436	114.956	451.052	-1.97306	0.254713	3.1195e-49	7.69921e-48	TRIM66	protein_coding	tripartite motif containing 66 [Source:HGNC Symbol;Acc:HGNC:29005]
ENSG00000262312	2.75052	10.8473	-1.97392	0.254561	0.0184053	0.0432719	AC004494.1	antisense	novel transcript, antisense to NLRC3
ENSG00000269473	7.21711	28.4498	-1.97606	0.254183	0.000126931	0.00042346	AC012313.8	lincRNA	novel transcript
ENSG00000261226	3.80959	14.9885	-1.97673	0.254066	0.00585778	0.0152167	AC092384.3	sense_intronic	novel transcript
ENSG00000250722	4.81689	19.0592	-1.98082	0.253345	0.00182468	0.0051937	SELENOP	protein_coding	selenoprotein P [Source:HGNC Symbol;Acc:HGNC:10751]
[truncated: 695 more rows]
